# Supplementary material for: Diurnal rhythm in chimeric antigen receptor T cell effectiveness in an observational study of 715 patients
Source: JCI Insight. 2025 Dec 18;11(3):e201159. doi: 10.1172/jci.insight.201159 (PMC12892897; doi:10.1172/jci.insight.201159)
Supplement: Supporting data values [file jciinsight-11-201159-s106.xlsx]

## Sheet: Figure 2
Exposure	Outcome	time	prob	ci_lo	ci_hi	p_value
Hour of Day	365-Day Event-Free Survival	8	0.676521	0.50593	0.810296	0.100988
Hour of Day	365-Day Event-Free Survival	8.1	0.673511	0.504544	0.806908	0.100988
Hour of Day	365-Day Event-Free Survival	8.2	0.670488	0.503126	0.803494	0.100988
Hour of Day	365-Day Event-Free Survival	8.3	0.66745	0.501675	0.800056	0.100988
Hour of Day	365-Day Event-Free Survival	8.4	0.664398	0.500189	0.796596	0.100988
Hour of Day	365-Day Event-Free Survival	8.5	0.661332	0.498668	0.793114	0.100988
Hour of Day	365-Day Event-Free Survival	8.6	0.658253	0.49711	0.789613	0.100988
Hour of Day	365-Day Event-Free Survival	8.7	0.65516	0.495514	0.786094	0.100988
Hour of Day	365-Day Event-Free Survival	8.8	0.652054	0.493879	0.78256	0.100988
Hour of Day	365-Day Event-Free Survival	8.9	0.648935	0.492203	0.779011	0.100988
Hour of Day	365-Day Event-Free Survival	9	0.645803	0.490486	0.77545	0.100988
Hour of Day	365-Day Event-Free Survival	9.1	0.642659	0.488725	0.771879	0.100988
Hour of Day	365-Day Event-Free Survival	9.2	0.639502	0.48692	0.7683	0.100988
Hour of Day	365-Day Event-Free Survival	9.3	0.636333	0.48507	0.764716	0.100988
Hour of Day	365-Day Event-Free Survival	9.4	0.633153	0.483172	0.761127	0.100988
Hour of Day	365-Day Event-Free Survival	9.5	0.629961	0.481226	0.757538	0.100988
Hour of Day	365-Day Event-Free Survival	9.6	0.626757	0.47923	0.753949	0.100988
Hour of Day	365-Day Event-Free Survival	9.7	0.623542	0.477183	0.750363	0.100988
Hour of Day	365-Day Event-Free Survival	9.8	0.620316	0.475084	0.746784	0.100988
Hour of Day	365-Day Event-Free Survival	9.9	0.61708	0.472931	0.743212	0.100988
Hour of Day	365-Day Event-Free Survival	10	0.613833	0.470722	0.73965	0.100988
Hour of Day	365-Day Event-Free Survival	10.1	0.610576	0.468458	0.736102	0.100988
Hour of Day	365-Day Event-Free Survival	10.2	0.607309	0.466136	0.732569	0.100988
Hour of Day	365-Day Event-Free Survival	10.3	0.604033	0.463756	0.729054	0.100988
Hour of Day	365-Day Event-Free Survival	10.4	0.600747	0.461316	0.725559	0.100988
Hour of Day	365-Day Event-Free Survival	10.5	0.597452	0.458815	0.722087	0.100988
Hour of Day	365-Day Event-Free Survival	10.6	0.594148	0.456252	0.718639	0.100988
Hour of Day	365-Day Event-Free Survival	10.7	0.590836	0.453627	0.71522	0.100988
Hour of Day	365-Day Event-Free Survival	10.8	0.587515	0.450938	0.71183	0.100988
Hour of Day	365-Day Event-Free Survival	10.9	0.584187	0.448186	0.708472	0.100988
Hour of Day	365-Day Event-Free Survival	11	0.580851	0.445368	0.705148	0.100988
Hour of Day	365-Day Event-Free Survival	11.1	0.577507	0.442486	0.70186	0.100988
Hour of Day	365-Day Event-Free Survival	11.2	0.574156	0.439539	0.698611	0.100988
Hour of Day	365-Day Event-Free Survival	11.3	0.570799	0.436526	0.695401	0.100988
Hour of Day	365-Day Event-Free Survival	11.4	0.567434	0.433447	0.692234	0.100988
Hour of Day	365-Day Event-Free Survival	11.5	0.564064	0.430303	0.68911	0.100988
Hour of Day	365-Day Event-Free Survival	11.6	0.560688	0.427094	0.686031	0.100988
Hour of Day	365-Day Event-Free Survival	11.7	0.557306	0.423819	0.682998	0.100988
Hour of Day	365-Day Event-Free Survival	11.8	0.553919	0.420481	0.680013	0.100988
Hour of Day	365-Day Event-Free Survival	11.9	0.550526	0.417079	0.677077	0.100988
Hour of Day	365-Day Event-Free Survival	12	0.547129	0.413615	0.67419	0.100988
Hour of Day	365-Day Event-Free Survival	12.1	0.543728	0.410089	0.671354	0.100988
Hour of Day	365-Day Event-Free Survival	12.2	0.540322	0.406503	0.66857	0.100988
Hour of Day	365-Day Event-Free Survival	12.3	0.536913	0.402857	0.665837	0.100988
Hour of Day	365-Day Event-Free Survival	12.4	0.533501	0.399155	0.663157	0.100988
Hour of Day	365-Day Event-Free Survival	12.5	0.530085	0.395396	0.66053	0.100988
Hour of Day	365-Day Event-Free Survival	12.6	0.526666	0.391583	0.657955	0.100988
Hour of Day	365-Day Event-Free Survival	12.7	0.523245	0.387719	0.655433	0.100988
Hour of Day	365-Day Event-Free Survival	12.8	0.519822	0.383804	0.652963	0.100988
Hour of Day	365-Day Event-Free Survival	12.9	0.516396	0.379841	0.650547	0.100988
Hour of Day	365-Day Event-Free Survival	13	0.51297	0.375832	0.648182	0.100988
Hour of Day	365-Day Event-Free Survival	13.1	0.509542	0.37178	0.645869	0.100988
Hour of Day	365-Day Event-Free Survival	13.2	0.506113	0.367688	0.643608	0.100988
Hour of Day	365-Day Event-Free Survival	13.3	0.502684	0.363556	0.641397	0.100988
Hour of Day	365-Day Event-Free Survival	13.4	0.499254	0.359389	0.639236	0.100988
Hour of Day	365-Day Event-Free Survival	13.5	0.495824	0.355189	0.637124	0.100988
Hour of Day	365-Day Event-Free Survival	13.6	0.492395	0.350957	0.635061	0.100988
Hour of Day	365-Day Event-Free Survival	13.7	0.488967	0.346698	0.633045	0.100988
Hour of Day	365-Day Event-Free Survival	13.8	0.485539	0.342414	0.631076	0.100988
Hour of Day	365-Day Event-Free Survival	13.9	0.482113	0.338108	0.629153	0.100988
Hour of Day	365-Day Event-Free Survival	14	0.478689	0.333781	0.627274	0.100988
Hour of Day	365-Day Event-Free Survival	14.1	0.475266	0.329437	0.625439	0.100988
Hour of Day	365-Day Event-Free Survival	14.2	0.471846	0.32508	0.623647	0.100988
Hour of Day	365-Day Event-Free Survival	14.3	0.468429	0.32071	0.621896	0.100988
Hour of Day	365-Day Event-Free Survival	14.4	0.465014	0.316332	0.620186	0.100988
Hour of Day	365-Day Event-Free Survival	14.5	0.461603	0.311947	0.618516	0.100988
Hour of Day	365-Day Event-Free Survival	14.6	0.458195	0.307558	0.616883	0.100988
Hour of Day	365-Day Event-Free Survival	14.7	0.454792	0.303168	0.615289	0.100988
Hour of Day	365-Day Event-Free Survival	14.8	0.451392	0.29878	0.61373	0.100988
Hour of Day	365-Day Event-Free Survival	14.9	0.447997	0.294395	0.612207	0.100988
Hour of Day	365-Day Event-Free Survival	15	0.444607	0.290017	0.610718	0.100988
Hour of Day	365-Day Event-Free Survival	15.1	0.441222	0.285647	0.609263	0.100988
Hour of Day	365-Day Event-Free Survival	15.2	0.437843	0.281288	0.607839	0.100988
Hour of Day	365-Day Event-Free Survival	15.3	0.434469	0.276941	0.606447	0.100988
Hour of Day	365-Day Event-Free Survival	15.4	0.431101	0.27261	0.605085	0.100988
Hour of Day	365-Day Event-Free Survival	15.5	0.42774	0.268296	0.603753	0.100988
Hour of Day	365-Day Event-Free Survival	15.6	0.424385	0.264002	0.602448	0.100988
Hour of Day	365-Day Event-Free Survival	15.7	0.421037	0.259728	0.601172	0.100988
Hour of Day	365-Day Event-Free Survival	15.8	0.417697	0.255478	0.599922	0.100988
Hour of Day	365-Day Event-Free Survival	15.9	0.414364	0.251252	0.598697	0.100988
Hour of Day	365-Day Event-Free Survival	16	0.411039	0.247053	0.597498	0.100988
Hour of Day	365-Day Event-Free Survival	16.1	0.407722	0.242881	0.596322	0.100988
Hour of Day	365-Day Event-Free Survival	16.2	0.404413	0.23874	0.59517	0.100988
Hour of Day	365-Day Event-Free Survival	16.3	0.401113	0.234629	0.594041	0.100988
Hour of Day	365-Day Event-Free Survival	16.4	0.397822	0.230552	0.592933	0.100988
Hour of Day	365-Day Event-Free Survival	16.5	0.39454	0.226508	0.591847	0.100988
Hour of Day	365-Day Event-Free Survival	16.6	0.391268	0.222499	0.590781	0.100988
Hour of Day	365-Day Event-Free Survival	16.7	0.388006	0.218526	0.589734	0.100988
Hour of Day	365-Day Event-Free Survival	16.8	0.384753	0.214591	0.588707	0.100988
Hour of Day	365-Day Event-Free Survival	16.9	0.381511	0.210695	0.587699	0.100988
Hour of Day	365-Day Event-Free Survival	17	0.378279	0.206838	0.586708	0.100988
Hour of Day	365-Day Event-Free Survival	17.1	0.375058	0.203021	0.585734	0.100988
Hour of Day	365-Day Event-Free Survival	17.2	0.371848	0.199246	0.584778	0.100988
Hour of Day	365-Day Event-Free Survival	17.3	0.368649	0.195513	0.583837	0.100988
Hour of Day	365-Day Event-Free Survival	17.4	0.365462	0.191823	0.582912	0.100988
Hour of Day	365-Day Event-Free Survival	17.5	0.362287	0.188176	0.582003	0.100988
Hour of Day	365-Day Event-Free Survival	17.6	0.359123	0.184573	0.581108	0.100988
Hour of Day	365-Day Event-Free Survival	17.7	0.355972	0.181015	0.580227	0.100988
Hour of Day	365-Day Event-Free Survival	17.8	0.352833	0.177502	0.57936	0.100988
Hour of Day	365-Day Event-Free Survival	17.9	0.349707	0.174034	0.578506	0.100988
Hour of Day	365-Day Event-Free Survival	18	0.346593	0.170612	0.577666	0.100988
Hours Since Sunrise	365-Day Event-Free Survival	0	0.746159	0.55045	0.875879	0.0454432
Hours Since Sunrise	365-Day Event-Free Survival	0.1	0.743316	0.549088	0.873201	0.0454432
Hours Since Sunrise	365-Day Event-Free Survival	0.2	0.740452	0.54771	0.870481	0.0454432
Hours Since Sunrise	365-Day Event-Free Survival	0.3	0.737568	0.546314	0.86772	0.0454432
Hours Since Sunrise	365-Day Event-Free Survival	0.4	0.734663	0.5449	0.864916	0.0454432
Hours Since Sunrise	365-Day Event-Free Survival	0.5	0.731738	0.543468	0.862071	0.0454432
Hours Since Sunrise	365-Day Event-Free Survival	0.6	0.728792	0.542016	0.859185	0.0454432
Hours Since Sunrise	365-Day Event-Free Survival	0.7	0.725826	0.540545	0.856259	0.0454432
Hours Since Sunrise	365-Day Event-Free Survival	0.8	0.72284	0.539054	0.853291	0.0454432
Hours Since Sunrise	365-Day Event-Free Survival	0.9	0.719834	0.537541	0.850284	0.0454432
Hours Since Sunrise	365-Day Event-Free Survival	1	0.716808	0.536007	0.847236	0.0454432
Hours Since Sunrise	365-Day Event-Free Survival	1.1	0.713762	0.53445	0.84415	0.0454432
Hours Since Sunrise	365-Day Event-Free Survival	1.2	0.710697	0.532871	0.841025	0.0454432
Hours Since Sunrise	365-Day Event-Free Survival	1.3	0.707613	0.531267	0.837862	0.0454432
Hours Since Sunrise	365-Day Event-Free Survival	1.4	0.704509	0.529638	0.834662	0.0454432
Hours Since Sunrise	365-Day Event-Free Survival	1.5	0.701386	0.527984	0.831425	0.0454432
Hours Since Sunrise	365-Day Event-Free Survival	1.6	0.698245	0.526304	0.828153	0.0454432
Hours Since Sunrise	365-Day Event-Free Survival	1.7	0.695084	0.524596	0.824846	0.0454432
Hours Since Sunrise	365-Day Event-Free Survival	1.8	0.691906	0.522861	0.821505	0.0454432
Hours Since Sunrise	365-Day Event-Free Survival	1.9	0.688709	0.521096	0.818132	0.0454432
Hours Since Sunrise	365-Day Event-Free Survival	2	0.685493	0.519301	0.814727	0.0454432
Hours Since Sunrise	365-Day Event-Free Survival	2.1	0.68226	0.517475	0.811292	0.0454432
Hours Since Sunrise	365-Day Event-Free Survival	2.2	0.67901	0.515618	0.807828	0.0454432
Hours Since Sunrise	365-Day Event-Free Survival	2.3	0.675741	0.513727	0.804336	0.0454432
Hours Since Sunrise	365-Day Event-Free Survival	2.4	0.672456	0.511802	0.800817	0.0454432
Hours Since Sunrise	365-Day Event-Free Survival	2.5	0.669154	0.509842	0.797274	0.0454432
Hours Since Sunrise	365-Day Event-Free Survival	2.6	0.665834	0.507847	0.793707	0.0454432
Hours Since Sunrise	365-Day Event-Free Survival	2.7	0.662499	0.505813	0.790119	0.0454432
Hours Since Sunrise	365-Day Event-Free Survival	2.8	0.659147	0.503742	0.786511	0.0454432
Hours Since Sunrise	365-Day Event-Free Survival	2.9	0.655779	0.501631	0.782885	0.0454432
Hours Since Sunrise	365-Day Event-Free Survival	3	0.652395	0.499479	0.779242	0.0454432
Hours Since Sunrise	365-Day Event-Free Survival	3.1	0.648996	0.497286	0.775585	0.0454432
Hours Since Sunrise	365-Day Event-Free Survival	3.2	0.645582	0.495049	0.771915	0.0454432
Hours Since Sunrise	365-Day Event-Free Survival	3.3	0.642153	0.492768	0.768235	0.0454432
Hours Since Sunrise	365-Day Event-Free Survival	3.4	0.638709	0.490442	0.764546	0.0454432
Hours Since Sunrise	365-Day Event-Free Survival	3.5	0.635251	0.48807	0.760851	0.0454432
Hours Since Sunrise	365-Day Event-Free Survival	3.6	0.631779	0.48565	0.757152	0.0454432
Hours Since Sunrise	365-Day Event-Free Survival	3.7	0.628293	0.483181	0.753451	0.0454432
Hours Since Sunrise	365-Day Event-Free Survival	3.8	0.624794	0.480662	0.74975	0.0454432
Hours Since Sunrise	365-Day Event-Free Survival	3.9	0.621281	0.478092	0.746053	0.0454432
Hours Since Sunrise	365-Day Event-Free Survival	4	0.617756	0.475471	0.74236	0.0454432
Hours Since Sunrise	365-Day Event-Free Survival	4.1	0.614219	0.472796	0.738674	0.0454432
Hours Since Sunrise	365-Day Event-Free Survival	4.2	0.610669	0.470067	0.734997	0.0454432
Hours Since Sunrise	365-Day Event-Free Survival	4.3	0.607108	0.467283	0.731333	0.0454432
Hours Since Sunrise	365-Day Event-Free Survival	4.4	0.603535	0.464444	0.727683	0.0454432
Hours Since Sunrise	365-Day Event-Free Survival	4.5	0.599951	0.461548	0.724049	0.0454432
Hours Since Sunrise	365-Day Event-Free Survival	4.6	0.596357	0.458595	0.720434	0.0454432
Hours Since Sunrise	365-Day Event-Free Survival	4.7	0.592752	0.455584	0.71684	0.0454432
Hours Since Sunrise	365-Day Event-Free Survival	4.8	0.589137	0.452514	0.713268	0.0454432
Hours Since Sunrise	365-Day Event-Free Survival	4.9	0.585512	0.449386	0.709722	0.0454432
Hours Since Sunrise	365-Day Event-Free Survival	5	0.581878	0.446199	0.706204	0.0454432
Hours Since Sunrise	365-Day Event-Free Survival	5.1	0.578235	0.442952	0.702714	0.0454432
Hours Since Sunrise	365-Day Event-Free Survival	5.2	0.574584	0.439646	0.699255	0.0454432
Hours Since Sunrise	365-Day Event-Free Survival	5.3	0.570924	0.43628	0.69583	0.0454432
Hours Since Sunrise	365-Day Event-Free Survival	5.4	0.567257	0.432856	0.692439	0.0454432
Hours Since Sunrise	365-Day Event-Free Survival	5.5	0.563582	0.429372	0.689084	0.0454432
Hours Since Sunrise	365-Day Event-Free Survival	5.6	0.5599	0.42583	0.685767	0.0454432
Hours Since Sunrise	365-Day Event-Free Survival	5.7	0.556212	0.42223	0.682489	0.0454432
Hours Since Sunrise	365-Day Event-Free Survival	5.8	0.552518	0.418573	0.679251	0.0454432
Hours Since Sunrise	365-Day Event-Free Survival	5.9	0.548817	0.414859	0.676055	0.0454432
Hours Since Sunrise	365-Day Event-Free Survival	6	0.545112	0.411091	0.672901	0.0454432
Hours Since Sunrise	365-Day Event-Free Survival	6.1	0.541401	0.407268	0.669791	0.0454432
Hours Since Sunrise	365-Day Event-Free Survival	6.2	0.537686	0.403392	0.666725	0.0454432
Hours Since Sunrise	365-Day Event-Free Survival	6.3	0.533966	0.399465	0.663703	0.0454432
Hours Since Sunrise	365-Day Event-Free Survival	6.4	0.530243	0.395488	0.660727	0.0454432
Hours Since Sunrise	365-Day Event-Free Survival	6.5	0.526516	0.391463	0.657797	0.0454432
Hours Since Sunrise	365-Day Event-Free Survival	6.6	0.522787	0.387392	0.654913	0.0454432
Hours Since Sunrise	365-Day Event-Free Survival	6.7	0.519054	0.383276	0.652075	0.0454432
Hours Since Sunrise	365-Day Event-Free Survival	6.8	0.51532	0.379118	0.649284	0.0454432
Hours Since Sunrise	365-Day Event-Free Survival	6.9	0.511584	0.37492	0.646538	0.0454432
Hours Since Sunrise	365-Day Event-Free Survival	7	0.507847	0.370683	0.643839	0.0454432
Hours Since Sunrise	365-Day Event-Free Survival	7.1	0.504109	0.366411	0.641186	0.0454432
Hours Since Sunrise	365-Day Event-Free Survival	7.2	0.50037	0.362106	0.638578	0.0454432
Hours Since Sunrise	365-Day Event-Free Survival	7.3	0.496631	0.357769	0.636015	0.0454432
Hours Since Sunrise	365-Day Event-Free Survival	7.4	0.492893	0.353404	0.633497	0.0454432
Hours Since Sunrise	365-Day Event-Free Survival	7.5	0.489156	0.349013	0.631023	0.0454432
Hours Since Sunrise	365-Day Event-Free Survival	7.6	0.485419	0.344599	0.628593	0.0454432
Hours Since Sunrise	365-Day Event-Free Survival	7.7	0.481685	0.340164	0.626206	0.0454432
Hours Since Sunrise	365-Day Event-Free Survival	7.8	0.477952	0.335711	0.623861	0.0454432
Hours Since Sunrise	365-Day Event-Free Survival	7.9	0.474222	0.331242	0.621557	0.0454432
Hours Since Sunrise	365-Day Event-Free Survival	8	0.470495	0.326761	0.619295	0.0454432
Hours Since Sunrise	365-Day Event-Free Survival	8.1	0.466771	0.322269	0.617072	0.0454432
Hours Since Sunrise	365-Day Event-Free Survival	8.2	0.46305	0.317769	0.614888	0.0454432
Hours Since Sunrise	365-Day Event-Free Survival	8.3	0.459334	0.313265	0.612742	0.0454432
Hours Since Sunrise	365-Day Event-Free Survival	8.4	0.455622	0.308758	0.610633	0.0454432
Hours Since Sunrise	365-Day Event-Free Survival	8.5	0.451916	0.304251	0.608561	0.0454432
Hours Since Sunrise	365-Day Event-Free Survival	8.6	0.448214	0.299747	0.606525	0.0454432
Hours Since Sunrise	365-Day Event-Free Survival	8.7	0.444519	0.295247	0.604523	0.0454432
Hours Since Sunrise	365-Day Event-Free Survival	8.8	0.440829	0.290755	0.602555	0.0454432
Hours Since Sunrise	365-Day Event-Free Survival	8.9	0.437146	0.286273	0.60062	0.0454432
Hours Since Sunrise	365-Day Event-Free Survival	9	0.43347	0.281803	0.598717	0.0454432
Hours Since Sunrise	365-Day Event-Free Survival	9.1	0.429801	0.277347	0.596844	0.0454432
Hours Since Sunrise	365-Day Event-Free Survival	9.2	0.42614	0.272908	0.595003	0.0454432
Hours Since Sunrise	365-Day Event-Free Survival	9.3	0.422487	0.268487	0.59319	0.0454432
Hours Since Sunrise	365-Day Event-Free Survival	9.4	0.418842	0.264087	0.591406	0.0454432
Hours Since Sunrise	365-Day Event-Free Survival	9.5	0.415207	0.259709	0.58965	0.0454432
Hours Since Sunrise	365-Day Event-Free Survival	9.6	0.41158	0.255356	0.58792	0.0454432
Hours Since Sunrise	365-Day Event-Free Survival	9.7	0.407963	0.251029	0.586217	0.0454432
Hours Since Sunrise	365-Day Event-Free Survival	9.8	0.404356	0.24673	0.584539	0.0454432
Hours Since Sunrise	365-Day Event-Free Survival	9.9	0.400759	0.242461	0.582885	0.0454432
Hours Since Sunrise	365-Day Event-Free Survival	10	0.397173	0.238224	0.581256	0.0454432
Hours Since Sunrise	365-Day Event-Free Survival	10.1	0.393598	0.234019	0.579649	0.0454432
Hours Since Sunrise	365-Day Event-Free Survival	10.2	0.390035	0.229849	0.578065	0.0454432
Hours Since Sunrise	365-Day Event-Free Survival	10.3	0.386483	0.225714	0.576502	0.0454432
Hours Since Sunrise	365-Day Event-Free Survival	10.4	0.382943	0.221616	0.574961	0.0454432
Hours Since Sunrise	365-Day Event-Free Survival	10.5	0.379415	0.217557	0.573439	0.0454432
Hours Since Sunrise	365-Day Event-Free Survival	10.6	0.3759	0.213537	0.571938	0.0454432
Hours Since Sunrise	365-Day Event-Free Survival	10.7	0.372399	0.209558	0.570455	0.0454432
Hours Since Sunrise	365-Day Event-Free Survival	10.8	0.36891	0.205621	0.568991	0.0454432
Hours Since Sunrise	365-Day Event-Free Survival	10.9	0.365435	0.201726	0.567545	0.0454432
Hours Since Sunrise	365-Day Event-Free Survival	11	0.361974	0.197874	0.566117	0.0454432
Hour of Day	90-Day Event-Free Survival	8	0.838527	0.717995	0.913732	0.0674955
Hour of Day	90-Day Event-Free Survival	8.1	0.836973	0.717276	0.912197	0.0674955
Hour of Day	90-Day Event-Free Survival	8.2	0.835406	0.71653	0.910647	0.0674955
Hour of Day	90-Day Event-Free Survival	8.3	0.833827	0.715756	0.909083	0.0674955
Hour of Day	90-Day Event-Free Survival	8.4	0.832237	0.714954	0.907506	0.0674955
Hour of Day	90-Day Event-Free Survival	8.5	0.830634	0.714121	0.905916	0.0674955
Hour of Day	90-Day Event-Free Survival	8.6	0.829019	0.713258	0.904315	0.0674955
Hour of Day	90-Day Event-Free Survival	8.7	0.827391	0.712363	0.902702	0.0674955
Hour of Day	90-Day Event-Free Survival	8.8	0.825752	0.711434	0.901079	0.0674955
Hour of Day	90-Day Event-Free Survival	8.9	0.8241	0.710471	0.899446	0.0674955
Hour of Day	90-Day Event-Free Survival	9	0.822436	0.709472	0.897804	0.0674955
Hour of Day	90-Day Event-Free Survival	9.1	0.82076	0.708437	0.896154	0.0674955
Hour of Day	90-Day Event-Free Survival	9.2	0.819071	0.707363	0.894497	0.0674955
Hour of Day	90-Day Event-Free Survival	9.3	0.81737	0.70625	0.892834	0.0674955
Hour of Day	90-Day Event-Free Survival	9.4	0.815656	0.705095	0.891165	0.0674955
Hour of Day	90-Day Event-Free Survival	9.5	0.81393	0.703899	0.889493	0.0674955
Hour of Day	90-Day Event-Free Survival	9.6	0.812192	0.702659	0.887818	0.0674955
Hour of Day	90-Day Event-Free Survival	9.7	0.810441	0.701374	0.88614	0.0674955
Hour of Day	90-Day Event-Free Survival	9.8	0.808678	0.700043	0.884462	0.0674955
Hour of Day	90-Day Event-Free Survival	9.9	0.806902	0.698664	0.882785	0.0674955
Hour of Day	90-Day Event-Free Survival	10	0.805114	0.697235	0.881109	0.0674955
Hour of Day	90-Day Event-Free Survival	10.1	0.803313	0.695756	0.879435	0.0674955
Hour of Day	90-Day Event-Free Survival	10.2	0.8015	0.694225	0.877766	0.0674955
Hour of Day	90-Day Event-Free Survival	10.3	0.799674	0.69264	0.876102	0.0674955
Hour of Day	90-Day Event-Free Survival	10.4	0.797835	0.690999	0.874445	0.0674955
Hour of Day	90-Day Event-Free Survival	10.5	0.795984	0.689302	0.872796	0.0674955
Hour of Day	90-Day Event-Free Survival	10.6	0.794121	0.687548	0.871155	0.0674955
Hour of Day	90-Day Event-Free Survival	10.7	0.792245	0.685734	0.869526	0.0674955
Hour of Day	90-Day Event-Free Survival	10.8	0.790356	0.683859	0.867907	0.0674955
Hour of Day	90-Day Event-Free Survival	10.9	0.788455	0.681922	0.866302	0.0674955
Hour of Day	90-Day Event-Free Survival	11	0.786541	0.679922	0.864711	0.0674955
Hour of Day	90-Day Event-Free Survival	11.1	0.784614	0.677857	0.863135	0.0674955
Hour of Day	90-Day Event-Free Survival	11.2	0.782675	0.675727	0.861576	0.0674955
Hour of Day	90-Day Event-Free Survival	11.3	0.780723	0.67353	0.860035	0.0674955
Hour of Day	90-Day Event-Free Survival	11.4	0.778759	0.671265	0.858512	0.0674955
Hour of Day	90-Day Event-Free Survival	11.5	0.776782	0.668932	0.857009	0.0674955
Hour of Day	90-Day Event-Free Survival	11.6	0.774793	0.666529	0.855527	0.0674955
Hour of Day	90-Day Event-Free Survival	11.7	0.772791	0.664056	0.854066	0.0674955
Hour of Day	90-Day Event-Free Survival	11.8	0.770777	0.661512	0.852628	0.0674955
Hour of Day	90-Day Event-Free Survival	11.9	0.76875	0.658896	0.851214	0.0674955
Hour of Day	90-Day Event-Free Survival	12	0.76671	0.656208	0.849823	0.0674955
Hour of Day	90-Day Event-Free Survival	12.1	0.764658	0.653447	0.848458	0.0674955
Hour of Day	90-Day Event-Free Survival	12.2	0.762594	0.650614	0.847117	0.0674955
Hour of Day	90-Day Event-Free Survival	12.3	0.760517	0.647707	0.845803	0.0674955
Hour of Day	90-Day Event-Free Survival	12.4	0.758428	0.644728	0.844515	0.0674955
Hour of Day	90-Day Event-Free Survival	12.5	0.756326	0.641676	0.843254	0.0674955
Hour of Day	90-Day Event-Free Survival	12.6	0.754212	0.63855	0.84202	0.0674955
Hour of Day	90-Day Event-Free Survival	12.7	0.752086	0.635352	0.840813	0.0674955
Hour of Day	90-Day Event-Free Survival	12.8	0.749947	0.632082	0.839634	0.0674955
Hour of Day	90-Day Event-Free Survival	12.9	0.747796	0.628739	0.838482	0.0674955
Hour of Day	90-Day Event-Free Survival	13	0.745633	0.625325	0.837358	0.0674955
Hour of Day	90-Day Event-Free Survival	13.1	0.743458	0.621841	0.836261	0.0674955
Hour of Day	90-Day Event-Free Survival	13.2	0.74127	0.618286	0.835193	0.0674955
Hour of Day	90-Day Event-Free Survival	13.3	0.739071	0.614662	0.834151	0.0674955
Hour of Day	90-Day Event-Free Survival	13.4	0.736859	0.61097	0.833137	0.0674955
Hour of Day	90-Day Event-Free Survival	13.5	0.734636	0.607211	0.83215	0.0674955
Hour of Day	90-Day Event-Free Survival	13.6	0.7324	0.603385	0.831189	0.0674955
Hour of Day	90-Day Event-Free Survival	13.7	0.730153	0.599494	0.830255	0.0674955
Hour of Day	90-Day Event-Free Survival	13.8	0.727893	0.595539	0.829347	0.0674955
Hour of Day	90-Day Event-Free Survival	13.9	0.725622	0.591521	0.828465	0.0674955
Hour of Day	90-Day Event-Free Survival	14	0.723339	0.587442	0.827608	0.0674955
Hour of Day	90-Day Event-Free Survival	14.1	0.721045	0.583303	0.826776	0.0674955
Hour of Day	90-Day Event-Free Survival	14.2	0.718738	0.579106	0.825968	0.0674955
Hour of Day	90-Day Event-Free Survival	14.3	0.71642	0.574851	0.825185	0.0674955
Hour of Day	90-Day Event-Free Survival	14.4	0.714091	0.570541	0.824424	0.0674955
Hour of Day	90-Day Event-Free Survival	14.5	0.71175	0.566177	0.823687	0.0674955
Hour of Day	90-Day Event-Free Survival	14.6	0.709398	0.561761	0.822972	0.0674955
Hour of Day	90-Day Event-Free Survival	14.7	0.707035	0.557294	0.822279	0.0674955
Hour of Day	90-Day Event-Free Survival	14.8	0.70466	0.552777	0.821608	0.0674955
Hour of Day	90-Day Event-Free Survival	14.9	0.702274	0.548214	0.820957	0.0674955
Hour of Day	90-Day Event-Free Survival	15	0.699878	0.543605	0.820327	0.0674955
Hour of Day	90-Day Event-Free Survival	15.1	0.69747	0.538953	0.819717	0.0674955
Hour of Day	90-Day Event-Free Survival	15.2	0.695051	0.534258	0.819126	0.0674955
Hour of Day	90-Day Event-Free Survival	15.3	0.692622	0.529523	0.818553	0.0674955
Hour of Day	90-Day Event-Free Survival	15.4	0.690181	0.52475	0.817999	0.0674955
Hour of Day	90-Day Event-Free Survival	15.5	0.68773	0.519941	0.817463	0.0674955
Hour of Day	90-Day Event-Free Survival	15.6	0.685269	0.515097	0.816944	0.0674955
Hour of Day	90-Day Event-Free Survival	15.7	0.682797	0.51022	0.816442	0.0674955
Hour of Day	90-Day Event-Free Survival	15.8	0.680315	0.505312	0.815956	0.0674955
Hour of Day	90-Day Event-Free Survival	15.9	0.677822	0.500375	0.815487	0.0674955
Hour of Day	90-Day Event-Free Survival	16	0.67532	0.495411	0.815032	0.0674955
Hour of Day	90-Day Event-Free Survival	16.1	0.672807	0.490422	0.814592	0.0674955
Hour of Day	90-Day Event-Free Survival	16.2	0.670284	0.485409	0.814167	0.0674955
Hour of Day	90-Day Event-Free Survival	16.3	0.667752	0.480375	0.813756	0.0674955
Hour of Day	90-Day Event-Free Survival	16.4	0.665209	0.475322	0.813359	0.0674955
Hour of Day	90-Day Event-Free Survival	16.5	0.662657	0.47025	0.812975	0.0674955
Hour of Day	90-Day Event-Free Survival	16.6	0.660096	0.465163	0.812604	0.0674955
Hour of Day	90-Day Event-Free Survival	16.7	0.657525	0.460062	0.812245	0.0674955
Hour of Day	90-Day Event-Free Survival	16.8	0.654945	0.454949	0.811898	0.0674955
Hour of Day	90-Day Event-Free Survival	16.9	0.652356	0.449825	0.811563	0.0674955
Hour of Day	90-Day Event-Free Survival	17	0.649758	0.444693	0.811239	0.0674955
Hour of Day	90-Day Event-Free Survival	17.1	0.64715	0.439554	0.810927	0.0674955
Hour of Day	90-Day Event-Free Survival	17.2	0.644534	0.434411	0.810625	0.0674955
Hour of Day	90-Day Event-Free Survival	17.3	0.64191	0.429265	0.810333	0.0674955
Hour of Day	90-Day Event-Free Survival	17.4	0.639276	0.424117	0.810052	0.0674955
Hour of Day	90-Day Event-Free Survival	17.5	0.636635	0.41897	0.80978	0.0674955
Hour of Day	90-Day Event-Free Survival	17.6	0.633985	0.413824	0.809518	0.0674955
Hour of Day	90-Day Event-Free Survival	17.7	0.631327	0.408683	0.809265	0.0674955
Hour of Day	90-Day Event-Free Survival	17.8	0.628661	0.403548	0.80902	0.0674955
Hour of Day	90-Day Event-Free Survival	17.9	0.625987	0.39842	0.808785	0.0674955
Hour of Day	90-Day Event-Free Survival	18	0.623306	0.393301	0.808558	0.0674955
Hours Since Sunrise	90-Day Event-Free Survival	0	0.882155	0.755979	0.947611	0.0237291
Hours Since Sunrise	90-Day Event-Free Survival	0.1	0.880707	0.75516	0.946443	0.0237291
Hours Since Sunrise	90-Day Event-Free Survival	0.2	0.879243	0.754326	0.945254	0.0237291
Hours Since Sunrise	90-Day Event-Free Survival	0.3	0.877764	0.753479	0.944044	0.0237291
Hours Since Sunrise	90-Day Event-Free Survival	0.4	0.876269	0.752616	0.942812	0.0237291
Hours Since Sunrise	90-Day Event-Free Survival	0.5	0.874759	0.751738	0.941559	0.0237291
Hours Since Sunrise	90-Day Event-Free Survival	0.6	0.873233	0.750845	0.940284	0.0237291
Hours Since Sunrise	90-Day Event-Free Survival	0.7	0.871691	0.749935	0.938987	0.0237291
Hours Since Sunrise	90-Day Event-Free Survival	0.8	0.870133	0.749008	0.937669	0.0237291
Hours Since Sunrise	90-Day Event-Free Survival	0.9	0.868559	0.748064	0.936329	0.0237291
Hours Since Sunrise	90-Day Event-Free Survival	1	0.866969	0.747102	0.934968	0.0237291
Hours Since Sunrise	90-Day Event-Free Survival	1.1	0.865362	0.74612	0.933584	0.0237291
Hours Since Sunrise	90-Day Event-Free Survival	1.2	0.86374	0.74512	0.932179	0.0237291
Hours Since Sunrise	90-Day Event-Free Survival	1.3	0.8621	0.744099	0.930753	0.0237291
Hours Since Sunrise	90-Day Event-Free Survival	1.4	0.860445	0.743057	0.929304	0.0237291
Hours Since Sunrise	90-Day Event-Free Survival	1.5	0.858772	0.741994	0.927835	0.0237291
Hours Since Sunrise	90-Day Event-Free Survival	1.6	0.857083	0.740908	0.926345	0.0237291
Hours Since Sunrise	90-Day Event-Free Survival	1.7	0.855377	0.739799	0.924833	0.0237291
Hours Since Sunrise	90-Day Event-Free Survival	1.8	0.853654	0.738666	0.923301	0.0237291
Hours Since Sunrise	90-Day Event-Free Survival	1.9	0.851915	0.737508	0.921748	0.0237291
Hours Since Sunrise	90-Day Event-Free Survival	2	0.850158	0.736324	0.920175	0.0237291
Hours Since Sunrise	90-Day Event-Free Survival	2.1	0.848384	0.735114	0.918582	0.0237291
Hours Since Sunrise	90-Day Event-Free Survival	2.2	0.846593	0.733875	0.91697	0.0237291
Hours Since Sunrise	90-Day Event-Free Survival	2.3	0.844784	0.732608	0.915338	0.0237291
Hours Since Sunrise	90-Day Event-Free Survival	2.4	0.842958	0.731311	0.913689	0.0237291
Hours Since Sunrise	90-Day Event-Free Survival	2.5	0.841115	0.729984	0.91202	0.0237291
Hours Since Sunrise	90-Day Event-Free Survival	2.6	0.839254	0.728624	0.910335	0.0237291
Hours Since Sunrise	90-Day Event-Free Survival	2.7	0.837376	0.727231	0.908632	0.0237291
Hours Since Sunrise	90-Day Event-Free Survival	2.8	0.83548	0.725804	0.906913	0.0237291
Hours Since Sunrise	90-Day Event-Free Survival	2.9	0.833566	0.724341	0.905179	0.0237291
Hours Since Sunrise	90-Day Event-Free Survival	3	0.831635	0.722841	0.903429	0.0237291
Hours Since Sunrise	90-Day Event-Free Survival	3.1	0.829686	0.721304	0.901665	0.0237291
Hours Since Sunrise	90-Day Event-Free Survival	3.2	0.827718	0.719727	0.899888	0.0237291
Hours Since Sunrise	90-Day Event-Free Survival	3.3	0.825733	0.71811	0.898098	0.0237291
Hours Since Sunrise	90-Day Event-Free Survival	3.4	0.82373	0.71645	0.896296	0.0237291
Hours Since Sunrise	90-Day Event-Free Survival	3.5	0.821709	0.714747	0.894484	0.0237291
Hours Since Sunrise	90-Day Event-Free Survival	3.6	0.819669	0.713	0.892662	0.0237291
Hours Since Sunrise	90-Day Event-Free Survival	3.7	0.817612	0.711206	0.890831	0.0237291
Hours Since Sunrise	90-Day Event-Free Survival	3.8	0.815536	0.709364	0.888992	0.0237291
Hours Since Sunrise	90-Day Event-Free Survival	3.9	0.813442	0.707474	0.887147	0.0237291
Hours Since Sunrise	90-Day Event-Free Survival	4	0.81133	0.705533	0.885296	0.0237291
Hours Since Sunrise	90-Day Event-Free Survival	4.1	0.8092	0.703539	0.883441	0.0237291
Hours Since Sunrise	90-Day Event-Free Survival	4.2	0.807051	0.701493	0.881583	0.0237291
Hours Since Sunrise	90-Day Event-Free Survival	4.3	0.804884	0.699391	0.879723	0.0237291
Hours Since Sunrise	90-Day Event-Free Survival	4.4	0.802698	0.697233	0.877862	0.0237291
Hours Since Sunrise	90-Day Event-Free Survival	4.5	0.800494	0.695017	0.876001	0.0237291
Hours Since Sunrise	90-Day Event-Free Survival	4.6	0.798272	0.692741	0.874142	0.0237291
Hours Since Sunrise	90-Day Event-Free Survival	4.7	0.796031	0.690405	0.872286	0.0237291
Hours Since Sunrise	90-Day Event-Free Survival	4.8	0.793772	0.688007	0.870435	0.0237291
Hours Since Sunrise	90-Day Event-Free Survival	4.9	0.791494	0.685545	0.868589	0.0237291
Hours Since Sunrise	90-Day Event-Free Survival	5	0.789198	0.683019	0.866749	0.0237291
Hours Since Sunrise	90-Day Event-Free Survival	5.1	0.786883	0.680426	0.864917	0.0237291
Hours Since Sunrise	90-Day Event-Free Survival	5.2	0.78455	0.677767	0.863095	0.0237291
Hours Since Sunrise	90-Day Event-Free Survival	5.3	0.782198	0.675039	0.861282	0.0237291
Hours Since Sunrise	90-Day Event-Free Survival	5.4	0.779828	0.672242	0.859481	0.0237291
Hours Since Sunrise	90-Day Event-Free Survival	5.5	0.777439	0.669374	0.857693	0.0237291
Hours Since Sunrise	90-Day Event-Free Survival	5.6	0.775032	0.666436	0.855918	0.0237291
Hours Since Sunrise	90-Day Event-Free Survival	5.7	0.772607	0.663425	0.854157	0.0237291
Hours Since Sunrise	90-Day Event-Free Survival	5.8	0.770163	0.660341	0.852412	0.0237291
Hours Since Sunrise	90-Day Event-Free Survival	5.9	0.767701	0.657185	0.850684	0.0237291
Hours Since Sunrise	90-Day Event-Free Survival	6	0.76522	0.653954	0.848973	0.0237291
Hours Since Sunrise	90-Day Event-Free Survival	6.1	0.762722	0.650649	0.84728	0.0237291
Hours Since Sunrise	90-Day Event-Free Survival	6.2	0.760204	0.64727	0.845605	0.0237291
Hours Since Sunrise	90-Day Event-Free Survival	6.3	0.757669	0.643815	0.843951	0.0237291
Hours Since Sunrise	90-Day Event-Free Survival	6.4	0.755116	0.640286	0.842316	0.0237291
Hours Since Sunrise	90-Day Event-Free Survival	6.5	0.752544	0.636682	0.840702	0.0237291
Hours Since Sunrise	90-Day Event-Free Survival	6.6	0.749954	0.633004	0.839109	0.0237291
Hours Since Sunrise	90-Day Event-Free Survival	6.7	0.747347	0.629251	0.837537	0.0237291
Hours Since Sunrise	90-Day Event-Free Survival	6.8	0.744721	0.625424	0.835988	0.0237291
Hours Since Sunrise	90-Day Event-Free Survival	6.9	0.742077	0.621523	0.83446	0.0237291
Hours Since Sunrise	90-Day Event-Free Survival	7	0.739416	0.617549	0.832955	0.0237291
Hours Since Sunrise	90-Day Event-Free Survival	7.1	0.736737	0.613503	0.831472	0.0237291
Hours Since Sunrise	90-Day Event-Free Survival	7.2	0.73404	0.609385	0.830012	0.0237291
Hours Since Sunrise	90-Day Event-Free Survival	7.3	0.731326	0.605196	0.828575	0.0237291
Hours Since Sunrise	90-Day Event-Free Survival	7.4	0.728595	0.600938	0.82716	0.0237291
Hours Since Sunrise	90-Day Event-Free Survival	7.5	0.725846	0.596612	0.825768	0.0237291
Hours Since Sunrise	90-Day Event-Free Survival	7.6	0.723079	0.592218	0.824398	0.0237291
Hours Since Sunrise	90-Day Event-Free Survival	7.7	0.720296	0.587758	0.823051	0.0237291
Hours Since Sunrise	90-Day Event-Free Survival	7.8	0.717495	0.583233	0.821726	0.0237291
Hours Since Sunrise	90-Day Event-Free Survival	7.9	0.714678	0.578645	0.820423	0.0237291
Hours Since Sunrise	90-Day Event-Free Survival	8	0.711844	0.573995	0.819142	0.0237291
Hours Since Sunrise	90-Day Event-Free Survival	8.1	0.708993	0.569285	0.817882	0.0237291
Hours Since Sunrise	90-Day Event-Free Survival	8.2	0.706125	0.564516	0.816643	0.0237291
Hours Since Sunrise	90-Day Event-Free Survival	8.3	0.703241	0.55969	0.815425	0.0237291
Hours Since Sunrise	90-Day Event-Free Survival	8.4	0.700341	0.55481	0.814228	0.0237291
Hours Since Sunrise	90-Day Event-Free Survival	8.5	0.697425	0.549876	0.813051	0.0237291
Hours Since Sunrise	90-Day Event-Free Survival	8.6	0.694493	0.544892	0.811894	0.0237291
Hours Since Sunrise	90-Day Event-Free Survival	8.7	0.691544	0.539857	0.810756	0.0237291
Hours Since Sunrise	90-Day Event-Free Survival	8.8	0.68858	0.534776	0.809637	0.0237291
Hours Since Sunrise	90-Day Event-Free Survival	8.9	0.685601	0.529649	0.808537	0.0237291
Hours Since Sunrise	90-Day Event-Free Survival	9	0.682606	0.524479	0.807455	0.0237291
Hours Since Sunrise	90-Day Event-Free Survival	9.1	0.679596	0.519268	0.80639	0.0237291
Hours Since Sunrise	90-Day Event-Free Survival	9.2	0.676571	0.514018	0.805343	0.0237291
Hours Since Sunrise	90-Day Event-Free Survival	9.3	0.673531	0.508731	0.804313	0.0237291
Hours Since Sunrise	90-Day Event-Free Survival	9.4	0.670477	0.50341	0.8033	0.0237291
Hours Since Sunrise	90-Day Event-Free Survival	9.5	0.667408	0.498056	0.802302	0.0237291
Hours Since Sunrise	90-Day Event-Free Survival	9.6	0.664325	0.492672	0.80132	0.0237291
Hours Since Sunrise	90-Day Event-Free Survival	9.7	0.661227	0.48726	0.800354	0.0237291
Hours Since Sunrise	90-Day Event-Free Survival	9.8	0.658116	0.481823	0.799402	0.0237291
Hours Since Sunrise	90-Day Event-Free Survival	9.9	0.654991	0.476362	0.798465	0.0237291
Hours Since Sunrise	90-Day Event-Free Survival	10	0.651853	0.47088	0.797542	0.0237291
Hours Since Sunrise	90-Day Event-Free Survival	10.1	0.648701	0.465379	0.796632	0.0237291
Hours Since Sunrise	90-Day Event-Free Survival	10.2	0.645537	0.459862	0.795736	0.0237291
Hours Since Sunrise	90-Day Event-Free Survival	10.3	0.64236	0.45433	0.794853	0.0237291
Hours Since Sunrise	90-Day Event-Free Survival	10.4	0.63917	0.448787	0.793982	0.0237291
Hours Since Sunrise	90-Day Event-Free Survival	10.5	0.635967	0.443233	0.793124	0.0237291
Hours Since Sunrise	90-Day Event-Free Survival	10.6	0.632753	0.437672	0.792277	0.0237291
Hours Since Sunrise	90-Day Event-Free Survival	10.7	0.629527	0.432106	0.791442	0.0237291
Hours Since Sunrise	90-Day Event-Free Survival	10.8	0.626289	0.426537	0.790618	0.0237291
Hours Since Sunrise	90-Day Event-Free Survival	10.9	0.62304	0.420966	0.789805	0.0237291
Hours Since Sunrise	90-Day Event-Free Survival	11	0.61978	0.415397	0.789003	0.0237291
Hour of Day	365-Day Overall Survival	8	0.807568	0.672714	0.89549	0.0136181
Hour of Day	365-Day Overall Survival	8.1	0.805127	0.671057	0.893246	0.0136181
Hour of Day	365-Day Overall Survival	8.2	0.802662	0.669369	0.890971	0.0136181
Hour of Day	365-Day Overall Survival	8.3	0.800174	0.667646	0.888668	0.0136181
Hour of Day	365-Day Overall Survival	8.4	0.797662	0.66589	0.886335	0.0136181
Hour of Day	365-Day Overall Survival	8.5	0.795127	0.664097	0.883975	0.0136181
Hour of Day	365-Day Overall Survival	8.6	0.792568	0.662267	0.881587	0.0136181
Hour of Day	365-Day Overall Survival	8.7	0.789986	0.660399	0.879172	0.0136181
Hour of Day	365-Day Overall Survival	8.8	0.78738	0.65849	0.876732	0.0136181
Hour of Day	365-Day Overall Survival	8.9	0.784751	0.656541	0.874267	0.0136181
Hour of Day	365-Day Overall Survival	9	0.782099	0.654549	0.871779	0.0136181
Hour of Day	365-Day Overall Survival	9.1	0.779422	0.652513	0.869268	0.0136181
Hour of Day	365-Day Overall Survival	9.2	0.776723	0.650431	0.866736	0.0136181
Hour of Day	365-Day Overall Survival	9.3	0.773999	0.648302	0.864184	0.0136181
Hour of Day	365-Day Overall Survival	9.4	0.771253	0.646124	0.861613	0.0136181
Hour of Day	365-Day Overall Survival	9.5	0.768483	0.643896	0.859024	0.0136181
Hour of Day	365-Day Overall Survival	9.6	0.765689	0.641616	0.85642	0.0136181
Hour of Day	365-Day Overall Survival	9.7	0.762873	0.639283	0.853801	0.0136181
Hour of Day	365-Day Overall Survival	9.8	0.760033	0.636895	0.85117	0.0136181
Hour of Day	365-Day Overall Survival	9.9	0.75717	0.63445	0.848527	0.0136181
Hour of Day	365-Day Overall Survival	10	0.754283	0.631946	0.845875	0.0136181
Hour of Day	365-Day Overall Survival	10.1	0.751374	0.629382	0.843214	0.0136181
Hour of Day	365-Day Overall Survival	10.2	0.748442	0.626757	0.840548	0.0136181
Hour of Day	365-Day Overall Survival	10.3	0.745487	0.624068	0.837877	0.0136181
Hour of Day	365-Day Overall Survival	10.4	0.742509	0.621315	0.835204	0.0136181
Hour of Day	365-Day Overall Survival	10.5	0.739508	0.618495	0.83253	0.0136181
Hour of Day	365-Day Overall Survival	10.6	0.736485	0.615608	0.829857	0.0136181
Hour of Day	365-Day Overall Survival	10.7	0.73344	0.612651	0.827187	0.0136181
Hour of Day	365-Day Overall Survival	10.8	0.730372	0.609623	0.824522	0.0136181
Hour of Day	365-Day Overall Survival	10.9	0.727282	0.606524	0.821864	0.0136181
Hour of Day	365-Day Overall Survival	11	0.72417	0.603351	0.819214	0.0136181
Hour of Day	365-Day Overall Survival	11.1	0.721036	0.600104	0.816575	0.0136181
Hour of Day	365-Day Overall Survival	11.2	0.71788	0.596781	0.813948	0.0136181
Hour of Day	365-Day Overall Survival	11.3	0.714703	0.593383	0.811335	0.0136181
Hour of Day	365-Day Overall Survival	11.4	0.711504	0.589906	0.808737	0.0136181
Hour of Day	365-Day Overall Survival	11.5	0.708285	0.586353	0.806156	0.0136181
Hour of Day	365-Day Overall Survival	11.6	0.705044	0.58272	0.803595	0.0136181
Hour of Day	365-Day Overall Survival	11.7	0.701782	0.579009	0.801053	0.0136181
Hour of Day	365-Day Overall Survival	11.8	0.698499	0.575219	0.798533	0.0136181
Hour of Day	365-Day Overall Survival	11.9	0.695197	0.57135	0.796035	0.0136181
Hour of Day	365-Day Overall Survival	12	0.691874	0.567401	0.793562	0.0136181
Hour of Day	365-Day Overall Survival	12.1	0.68853	0.563374	0.791114	0.0136181
Hour of Day	365-Day Overall Survival	12.2	0.685168	0.559267	0.788692	0.0136181
Hour of Day	365-Day Overall Survival	12.3	0.681785	0.555083	0.786297	0.0136181
Hour of Day	365-Day Overall Survival	12.4	0.678384	0.550821	0.78393	0.0136181
Hour of Day	365-Day Overall Survival	12.5	0.674963	0.546483	0.781592	0.0136181
Hour of Day	365-Day Overall Survival	12.6	0.671524	0.542069	0.779283	0.0136181
Hour of Day	365-Day Overall Survival	12.7	0.668066	0.537581	0.777004	0.0136181
Hour of Day	365-Day Overall Survival	12.8	0.664589	0.53302	0.774755	0.0136181
Hour of Day	365-Day Overall Survival	12.9	0.661095	0.528387	0.772536	0.0136181
Hour of Day	365-Day Overall Survival	13	0.657584	0.523684	0.770349	0.0136181
Hour of Day	365-Day Overall Survival	13.1	0.654055	0.518913	0.768192	0.0136181
Hour of Day	365-Day Overall Survival	13.2	0.650508	0.514076	0.766066	0.0136181
Hour of Day	365-Day Overall Survival	13.3	0.646946	0.509175	0.763972	0.0136181
Hour of Day	365-Day Overall Survival	13.4	0.643366	0.504211	0.761908	0.0136181
Hour of Day	365-Day Overall Survival	13.5	0.639771	0.499187	0.759875	0.0136181
Hour of Day	365-Day Overall Survival	13.6	0.63616	0.494106	0.757872	0.0136181
Hour of Day	365-Day Overall Survival	13.7	0.632533	0.48897	0.7559	0.0136181
Hour of Day	365-Day Overall Survival	13.8	0.628892	0.483781	0.753957	0.0136181
Hour of Day	365-Day Overall Survival	13.9	0.625236	0.478542	0.752044	0.0136181
Hour of Day	365-Day Overall Survival	14	0.621565	0.473257	0.75016	0.0136181
Hour of Day	365-Day Overall Survival	14.1	0.61788	0.467926	0.748305	0.0136181
Hour of Day	365-Day Overall Survival	14.2	0.614182	0.462554	0.746478	0.0136181
Hour of Day	365-Day Overall Survival	14.3	0.610471	0.457144	0.744679	0.0136181
Hour of Day	365-Day Overall Survival	14.4	0.606747	0.451697	0.742907	0.0136181
Hour of Day	365-Day Overall Survival	14.5	0.60301	0.446217	0.741161	0.0136181
Hour of Day	365-Day Overall Survival	14.6	0.599261	0.440708	0.739441	0.0136181
Hour of Day	365-Day Overall Survival	14.7	0.595501	0.435171	0.737746	0.0136181
Hour of Day	365-Day Overall Survival	14.8	0.591729	0.429611	0.736076	0.0136181
Hour of Day	365-Day Overall Survival	14.9	0.587947	0.424029	0.734431	0.0136181
Hour of Day	365-Day Overall Survival	15	0.584154	0.41843	0.732809	0.0136181
Hour of Day	365-Day Overall Survival	15.1	0.580351	0.412815	0.731209	0.0136181
Hour of Day	365-Day Overall Survival	15.2	0.576538	0.407188	0.729633	0.0136181
Hour of Day	365-Day Overall Survival	15.3	0.572717	0.401552	0.728077	0.0136181
Hour of Day	365-Day Overall Survival	15.4	0.568886	0.39591	0.726543	0.0136181
Hour of Day	365-Day Overall Survival	15.5	0.565048	0.390264	0.725029	0.0136181
Hour of Day	365-Day Overall Survival	15.6	0.561201	0.384619	0.723536	0.0136181
Hour of Day	365-Day Overall Survival	15.7	0.557348	0.378975	0.722061	0.0136181
Hour of Day	365-Day Overall Survival	15.8	0.553487	0.373337	0.720606	0.0136181
Hour of Day	365-Day Overall Survival	15.9	0.54962	0.367706	0.719168	0.0136181
Hour of Day	365-Day Overall Survival	16	0.545747	0.362087	0.717748	0.0136181
Hour of Day	365-Day Overall Survival	16.1	0.541868	0.35648	0.716345	0.0136181
Hour of Day	365-Day Overall Survival	16.2	0.537984	0.350889	0.714959	0.0136181
Hour of Day	365-Day Overall Survival	16.3	0.534096	0.345317	0.713589	0.0136181
Hour of Day	365-Day Overall Survival	16.4	0.530203	0.339765	0.712234	0.0136181
Hour of Day	365-Day Overall Survival	16.5	0.526307	0.334237	0.710895	0.0136181
Hour of Day	365-Day Overall Survival	16.6	0.522408	0.328735	0.70957	0.0136181
Hour of Day	365-Day Overall Survival	16.7	0.518506	0.32326	0.708259	0.0136181
Hour of Day	365-Day Overall Survival	16.8	0.514601	0.317815	0.706962	0.0136181
Hour of Day	365-Day Overall Survival	16.9	0.510695	0.312402	0.705678	0.0136181
Hour of Day	365-Day Overall Survival	17	0.506787	0.307024	0.704407	0.0136181
Hour of Day	365-Day Overall Survival	17.1	0.502879	0.301682	0.703148	0.0136181
Hour of Day	365-Day Overall Survival	17.2	0.49897	0.296378	0.701902	0.0136181
Hour of Day	365-Day Overall Survival	17.3	0.495062	0.291114	0.700667	0.0136181
Hour of Day	365-Day Overall Survival	17.4	0.491154	0.285892	0.699443	0.0136181
Hour of Day	365-Day Overall Survival	17.5	0.487247	0.280713	0.69823	0.0136181
Hour of Day	365-Day Overall Survival	17.6	0.483342	0.275579	0.697028	0.0136181
Hour of Day	365-Day Overall Survival	17.7	0.479439	0.270491	0.695836	0.0136181
Hour of Day	365-Day Overall Survival	17.8	0.475538	0.265452	0.694654	0.0136181
Hour of Day	365-Day Overall Survival	17.9	0.47164	0.260462	0.693481	0.0136181
Hour of Day	365-Day Overall Survival	18	0.467746	0.255523	0.692318	0.0136181
Hours Since Sunrise	365-Day Overall Survival	0	0.858717	0.714549	0.93654	0.00721031
Hours Since Sunrise	365-Day Overall Survival	0.1	0.856692	0.713117	0.934966	0.00721031
Hours Since Sunrise	365-Day Overall Survival	0.2	0.854643	0.711667	0.93336	0.00721031
Hours Since Sunrise	365-Day Overall Survival	0.3	0.85257	0.7102	0.931722	0.00721031
Hours Since Sunrise	365-Day Overall Survival	0.4	0.850472	0.708714	0.930051	0.00721031
Hours Since Sunrise	365-Day Overall Survival	0.5	0.84835	0.707209	0.928346	0.00721031
Hours Since Sunrise	365-Day Overall Survival	0.6	0.846202	0.705685	0.926608	0.00721031
Hours Since Sunrise	365-Day Overall Survival	0.7	0.844031	0.704141	0.924837	0.00721031
Hours Since Sunrise	365-Day Overall Survival	0.8	0.841834	0.702577	0.923032	0.00721031
Hours Since Sunrise	365-Day Overall Survival	0.9	0.839612	0.70099	0.921193	0.00721031
Hours Since Sunrise	365-Day Overall Survival	1	0.837365	0.699382	0.91932	0.00721031
Hours Since Sunrise	365-Day Overall Survival	1.1	0.835093	0.697751	0.917413	0.00721031
Hours Since Sunrise	365-Day Overall Survival	1.2	0.832795	0.696096	0.915472	0.00721031
Hours Since Sunrise	365-Day Overall Survival	1.3	0.830472	0.694417	0.913497	0.00721031
Hours Since Sunrise	365-Day Overall Survival	1.4	0.828123	0.692713	0.911487	0.00721031
Hours Since Sunrise	365-Day Overall Survival	1.5	0.825748	0.690982	0.909444	0.00721031
Hours Since Sunrise	365-Day Overall Survival	1.6	0.823348	0.689225	0.907366	0.00721031
Hours Since Sunrise	365-Day Overall Survival	1.7	0.820921	0.68744	0.905255	0.00721031
Hours Since Sunrise	365-Day Overall Survival	1.8	0.818469	0.685626	0.90311	0.00721031
Hours Since Sunrise	365-Day Overall Survival	1.9	0.815991	0.683783	0.900932	0.00721031
Hours Since Sunrise	365-Day Overall Survival	2	0.813486	0.681908	0.898721	0.00721031
Hours Since Sunrise	365-Day Overall Survival	2.1	0.810956	0.680002	0.896477	0.00721031
Hours Since Sunrise	365-Day Overall Survival	2.2	0.808399	0.678063	0.894201	0.00721031
Hours Since Sunrise	365-Day Overall Survival	2.3	0.805816	0.676091	0.891893	0.00721031
Hours Since Sunrise	365-Day Overall Survival	2.4	0.803206	0.674083	0.889554	0.00721031
Hours Since Sunrise	365-Day Overall Survival	2.5	0.80057	0.672039	0.887185	0.00721031
Hours Since Sunrise	365-Day Overall Survival	2.6	0.797908	0.669957	0.884785	0.00721031
Hours Since Sunrise	365-Day Overall Survival	2.7	0.795219	0.667836	0.882356	0.00721031
Hours Since Sunrise	365-Day Overall Survival	2.8	0.792504	0.665676	0.879899	0.00721031
Hours Since Sunrise	365-Day Overall Survival	2.9	0.789762	0.663474	0.877414	0.00721031
Hours Since Sunrise	365-Day Overall Survival	3	0.786994	0.661229	0.874902	0.00721031
Hours Since Sunrise	365-Day Overall Survival	3.1	0.784199	0.65894	0.872365	0.00721031
Hours Since Sunrise	365-Day Overall Survival	3.2	0.781378	0.656606	0.869803	0.00721031
Hours Since Sunrise	365-Day Overall Survival	3.3	0.77853	0.654225	0.867217	0.00721031
Hours Since Sunrise	365-Day Overall Survival	3.4	0.775656	0.651795	0.864609	0.00721031
Hours Since Sunrise	365-Day Overall Survival	3.5	0.772755	0.649316	0.86198	0.00721031
Hours Since Sunrise	365-Day Overall Survival	3.6	0.769828	0.646785	0.859331	0.00721031
Hours Since Sunrise	365-Day Overall Survival	3.7	0.766875	0.644201	0.856664	0.00721031
Hours Since Sunrise	365-Day Overall Survival	3.8	0.763895	0.641563	0.853979	0.00721031
Hours Since Sunrise	365-Day Overall Survival	3.9	0.76089	0.638869	0.851279	0.00721031
Hours Since Sunrise	365-Day Overall Survival	4	0.757858	0.636117	0.848565	0.00721031
Hours Since Sunrise	365-Day Overall Survival	4.1	0.7548	0.633307	0.845838	0.00721031
Hours Since Sunrise	365-Day Overall Survival	4.2	0.751716	0.630436	0.843101	0.00721031
Hours Since Sunrise	365-Day Overall Survival	4.3	0.748606	0.627503	0.840354	0.00721031
Hours Since Sunrise	365-Day Overall Survival	4.4	0.745471	0.624506	0.8376	0.00721031
Hours Since Sunrise	365-Day Overall Survival	4.5	0.74231	0.621445	0.834841	0.00721031
Hours Since Sunrise	365-Day Overall Survival	4.6	0.739123	0.618317	0.832077	0.00721031
Hours Since Sunrise	365-Day Overall Survival	4.7	0.735911	0.615122	0.829311	0.00721031
Hours Since Sunrise	365-Day Overall Survival	4.8	0.732673	0.611858	0.826544	0.00721031
Hours Since Sunrise	365-Day Overall Survival	4.9	0.729411	0.608524	0.823778	0.00721031
Hours Since Sunrise	365-Day Overall Survival	5	0.726124	0.605119	0.821016	0.00721031
Hours Since Sunrise	365-Day Overall Survival	5.1	0.722812	0.601642	0.818258	0.00721031
Hours Since Sunrise	365-Day Overall Survival	5.2	0.719475	0.598092	0.815507	0.00721031
Hours Since Sunrise	365-Day Overall Survival	5.3	0.716114	0.594468	0.812763	0.00721031
Hours Since Sunrise	365-Day Overall Survival	5.4	0.712729	0.590769	0.810029	0.00721031
Hours Since Sunrise	365-Day Overall Survival	5.5	0.709319	0.586995	0.807307	0.00721031
Hours Since Sunrise	365-Day Overall Survival	5.6	0.705886	0.583145	0.804597	0.00721031
Hours Since Sunrise	365-Day Overall Survival	5.7	0.70243	0.579219	0.801902	0.00721031
Hours Since Sunrise	365-Day Overall Survival	5.8	0.69895	0.575216	0.799222	0.00721031
Hours Since Sunrise	365-Day Overall Survival	5.9	0.695447	0.571137	0.796559	0.00721031
Hours Since Sunrise	365-Day Overall Survival	6	0.691921	0.566982	0.793915	0.00721031
Hours Since Sunrise	365-Day Overall Survival	6.1	0.688373	0.562751	0.79129	0.00721031
Hours Since Sunrise	365-Day Overall Survival	6.2	0.684803	0.558443	0.788685	0.00721031
Hours Since Sunrise	365-Day Overall Survival	6.3	0.68121	0.554061	0.786102	0.00721031
Hours Since Sunrise	365-Day Overall Survival	6.4	0.677596	0.549604	0.783541	0.00721031
Hours Since Sunrise	365-Day Overall Survival	6.5	0.673961	0.545074	0.781003	0.00721031
Hours Since Sunrise	365-Day Overall Survival	6.6	0.670304	0.540471	0.778489	0.00721031
Hours Since Sunrise	365-Day Overall Survival	6.7	0.666627	0.535796	0.776	0.00721031
Hours Since Sunrise	365-Day Overall Survival	6.8	0.662929	0.531051	0.773536	0.00721031
Hours Since Sunrise	365-Day Overall Survival	6.9	0.659212	0.526237	0.771098	0.00721031
Hours Since Sunrise	365-Day Overall Survival	7	0.655474	0.521357	0.768685	0.00721031
Hours Since Sunrise	365-Day Overall Survival	7.1	0.651718	0.516411	0.766299	0.00721031
Hours Since Sunrise	365-Day Overall Survival	7.2	0.647942	0.511401	0.763939	0.00721031
Hours Since Sunrise	365-Day Overall Survival	7.3	0.644148	0.50633	0.761606	0.00721031
Hours Since Sunrise	365-Day Overall Survival	7.4	0.640335	0.501199	0.759299	0.00721031
Hours Since Sunrise	365-Day Overall Survival	7.5	0.636505	0.496012	0.757019	0.00721031
Hours Since Sunrise	365-Day Overall Survival	7.6	0.632657	0.49077	0.754766	0.00721031
Hours Since Sunrise	365-Day Overall Survival	7.7	0.628793	0.485475	0.752539	0.00721031
Hours Since Sunrise	365-Day Overall Survival	7.8	0.624912	0.480131	0.750338	0.00721031
Hours Since Sunrise	365-Day Overall Survival	7.9	0.621015	0.474739	0.748164	0.00721031
Hours Since Sunrise	365-Day Overall Survival	8	0.617102	0.469303	0.746015	0.00721031
Hours Since Sunrise	365-Day Overall Survival	8.1	0.613173	0.463825	0.743892	0.00721031
Hours Since Sunrise	365-Day Overall Survival	8.2	0.60923	0.458309	0.741793	0.00721031
Hours Since Sunrise	365-Day Overall Survival	8.3	0.605273	0.452756	0.73972	0.00721031
Hours Since Sunrise	365-Day Overall Survival	8.4	0.601302	0.44717	0.737671	0.00721031
Hours Since Sunrise	365-Day Overall Survival	8.5	0.597318	0.441554	0.735645	0.00721031
Hours Since Sunrise	365-Day Overall Survival	8.6	0.59332	0.435911	0.733644	0.00721031
Hours Since Sunrise	365-Day Overall Survival	8.7	0.58931	0.430244	0.731665	0.00721031
Hours Since Sunrise	365-Day Overall Survival	8.8	0.585289	0.424556	0.729708	0.00721031
Hours Since Sunrise	365-Day Overall Survival	8.9	0.581256	0.41885	0.727774	0.00721031
Hours Since Sunrise	365-Day Overall Survival	9	0.577212	0.413129	0.72586	0.00721031
Hours Since Sunrise	365-Day Overall Survival	9.1	0.573157	0.407395	0.723968	0.00721031
Hours Since Sunrise	365-Day Overall Survival	9.2	0.569093	0.401653	0.722097	0.00721031
Hours Since Sunrise	365-Day Overall Survival	9.3	0.56502	0.395905	0.720245	0.00721031
Hours Since Sunrise	365-Day Overall Survival	9.4	0.560937	0.390154	0.718412	0.00721031
Hours Since Sunrise	365-Day Overall Survival	9.5	0.556847	0.384402	0.716599	0.00721031
Hours Since Sunrise	365-Day Overall Survival	9.6	0.552748	0.378654	0.714803	0.00721031
Hours Since Sunrise	365-Day Overall Survival	9.7	0.548643	0.372911	0.713026	0.00721031
Hours Since Sunrise	365-Day Overall Survival	9.8	0.544531	0.367177	0.711266	0.00721031
Hours Since Sunrise	365-Day Overall Survival	9.9	0.540412	0.361454	0.709523	0.00721031
Hours Since Sunrise	365-Day Overall Survival	10	0.536289	0.355745	0.707796	0.00721031
Hours Since Sunrise	365-Day Overall Survival	10.1	0.53216	0.350053	0.706085	0.00721031
Hours Since Sunrise	365-Day Overall Survival	10.2	0.528027	0.34438	0.704389	0.00721031
Hours Since Sunrise	365-Day Overall Survival	10.3	0.52389	0.338729	0.702708	0.00721031
Hours Since Sunrise	365-Day Overall Survival	10.4	0.51975	0.333103	0.701042	0.00721031
Hours Since Sunrise	365-Day Overall Survival	10.5	0.515607	0.327503	0.69939	0.00721031
Hours Since Sunrise	365-Day Overall Survival	10.6	0.511462	0.321933	0.697751	0.00721031
Hours Since Sunrise	365-Day Overall Survival	10.7	0.507315	0.316394	0.696126	0.00721031
Hours Since Sunrise	365-Day Overall Survival	10.8	0.503167	0.310889	0.694513	0.00721031
Hours Since Sunrise	365-Day Overall Survival	10.9	0.499019	0.30542	0.692912	0.00721031
Hours Since Sunrise	365-Day Overall Survival	11	0.494871	0.299989	0.691324	0.00721031
Hour of Day	90-Day Overall Survival	8	0.974755	0.932847	0.990768	0.000786805
Hour of Day	90-Day Overall Survival	8.1	0.974056	0.931744	0.990408	0.000786805
Hour of Day	90-Day Overall Survival	8.2	0.973338	0.930614	0.990036	0.000786805
Hour of Day	90-Day Overall Survival	8.3	0.9726	0.929456	0.989652	0.000786805
Hour of Day	90-Day Overall Survival	8.4	0.971843	0.92827	0.989254	0.000786805
Hour of Day	90-Day Overall Survival	8.5	0.971066	0.927053	0.988843	0.000786805
Hour of Day	90-Day Overall Survival	8.6	0.970268	0.925806	0.988419	0.000786805
Hour of Day	90-Day Overall Survival	8.7	0.969448	0.924526	0.98798	0.000786805
Hour of Day	90-Day Overall Survival	8.8	0.968607	0.923212	0.987528	0.000786805
Hour of Day	90-Day Overall Survival	8.9	0.967743	0.921864	0.987062	0.000786805
Hour of Day	90-Day Overall Survival	9	0.966857	0.920479	0.98658	0.000786805
Hour of Day	90-Day Overall Survival	9.1	0.965946	0.919057	0.986084	0.000786805
Hour of Day	90-Day Overall Survival	9.2	0.965012	0.917596	0.985573	0.000786805
Hour of Day	90-Day Overall Survival	9.3	0.964053	0.916094	0.985047	0.000786805
Hour of Day	90-Day Overall Survival	9.4	0.963069	0.91455	0.984505	0.000786805
Hour of Day	90-Day Overall Survival	9.5	0.962059	0.912962	0.983948	0.000786805
Hour of Day	90-Day Overall Survival	9.6	0.961022	0.911329	0.983374	0.000786805
Hour of Day	90-Day Overall Survival	9.7	0.959958	0.909648	0.982785	0.000786805
Hour of Day	90-Day Overall Survival	9.8	0.958867	0.907917	0.982179	0.000786805
Hour of Day	90-Day Overall Survival	9.9	0.957747	0.906135	0.981557	0.000786805
Hour of Day	90-Day Overall Survival	10	0.956597	0.9043	0.980919	0.000786805
Hour of Day	90-Day Overall Survival	10.1	0.955418	0.90241	0.980264	0.000786805
Hour of Day	90-Day Overall Survival	10.2	0.954209	0.900462	0.979592	0.000786805
Hour of Day	90-Day Overall Survival	10.3	0.952968	0.898454	0.978904	0.000786805
Hour of Day	90-Day Overall Survival	10.4	0.951696	0.896383	0.9782	0.000786805
Hour of Day	90-Day Overall Survival	10.5	0.950391	0.894248	0.977478	0.000786805
Hour of Day	90-Day Overall Survival	10.6	0.949052	0.892046	0.97674	0.000786805
Hour of Day	90-Day Overall Survival	10.7	0.947679	0.889774	0.975986	0.000786805
Hour of Day	90-Day Overall Survival	10.8	0.946272	0.88743	0.975215	0.000786805
Hour of Day	90-Day Overall Survival	10.9	0.944828	0.885011	0.974428	0.000786805
Hour of Day	90-Day Overall Survival	11	0.943349	0.882513	0.973625	0.000786805
Hour of Day	90-Day Overall Survival	11.1	0.941832	0.879935	0.972805	0.000786805
Hour of Day	90-Day Overall Survival	11.2	0.940277	0.877274	0.97197	0.000786805
Hour of Day	90-Day Overall Survival	11.3	0.938683	0.874525	0.971119	0.000786805
Hour of Day	90-Day Overall Survival	11.4	0.937049	0.871688	0.970252	0.000786805
Hour of Day	90-Day Overall Survival	11.5	0.935375	0.868757	0.969371	0.000786805
Hour of Day	90-Day Overall Survival	11.6	0.93366	0.86573	0.968474	0.000786805
Hour of Day	90-Day Overall Survival	11.7	0.931902	0.862605	0.967563	0.000786805
Hour of Day	90-Day Overall Survival	11.8	0.930101	0.859377	0.966637	0.000786805
Hour of Day	90-Day Overall Survival	11.9	0.928257	0.856044	0.965697	0.000786805
Hour of Day	90-Day Overall Survival	12	0.926367	0.852602	0.964743	0.000786805
Hour of Day	90-Day Overall Survival	12.1	0.924432	0.849048	0.963776	0.000786805
Hour of Day	90-Day Overall Survival	12.2	0.92245	0.845379	0.962796	0.000786805
Hour of Day	90-Day Overall Survival	12.3	0.920421	0.841591	0.961803	0.000786805
Hour of Day	90-Day Overall Survival	12.4	0.918343	0.837682	0.960797	0.000786805
Hour of Day	90-Day Overall Survival	12.5	0.916216	0.833648	0.959779	0.000786805
Hour of Day	90-Day Overall Survival	12.6	0.914039	0.829485	0.958749	0.000786805
Hour of Day	90-Day Overall Survival	12.7	0.91181	0.825192	0.957708	0.000786805
Hour of Day	90-Day Overall Survival	12.8	0.90953	0.820765	0.956656	0.000786805
Hour of Day	90-Day Overall Survival	12.9	0.907196	0.816201	0.955593	0.000786805
Hour of Day	90-Day Overall Survival	13	0.904809	0.811497	0.954519	0.000786805
Hour of Day	90-Day Overall Survival	13.1	0.902367	0.80665	0.953435	0.000786805
Hour of Day	90-Day Overall Survival	13.2	0.899869	0.801658	0.952341	0.000786805
Hour of Day	90-Day Overall Survival	13.3	0.897315	0.796518	0.951237	0.000786805
Hour of Day	90-Day Overall Survival	13.4	0.894703	0.791228	0.950124	0.000786805
Hour of Day	90-Day Overall Survival	13.5	0.892032	0.785786	0.949002	0.000786805
Hour of Day	90-Day Overall Survival	13.6	0.889302	0.780189	0.947871	0.000786805
Hour of Day	90-Day Overall Survival	13.7	0.886512	0.774437	0.946731	0.000786805
Hour of Day	90-Day Overall Survival	13.8	0.883661	0.768527	0.945583	0.000786805
Hour of Day	90-Day Overall Survival	13.9	0.880748	0.762458	0.944426	0.000786805
Hour of Day	90-Day Overall Survival	14	0.877772	0.756228	0.943261	0.000786805
Hour of Day	90-Day Overall Survival	14.1	0.874732	0.749838	0.942088	0.000786805
Hour of Day	90-Day Overall Survival	14.2	0.871628	0.743286	0.940907	0.000786805
Hour of Day	90-Day Overall Survival	14.3	0.868458	0.736572	0.939719	0.000786805
Hour of Day	90-Day Overall Survival	14.4	0.865222	0.729696	0.938523	0.000786805
Hour of Day	90-Day Overall Survival	14.5	0.86192	0.722658	0.937319	0.000786805
Hour of Day	90-Day Overall Survival	14.6	0.858549	0.715459	0.936108	0.000786805
Hour of Day	90-Day Overall Survival	14.7	0.85511	0.708099	0.93489	0.000786805
Hour of Day	90-Day Overall Survival	14.8	0.851602	0.700581	0.933664	0.000786805
Hour of Day	90-Day Overall Survival	14.9	0.848024	0.692905	0.932431	0.000786805
Hour of Day	90-Day Overall Survival	15	0.844376	0.685075	0.93119	0.000786805
Hour of Day	90-Day Overall Survival	15.1	0.840657	0.677091	0.929943	0.000786805
Hour of Day	90-Day Overall Survival	15.2	0.836865	0.668957	0.928688	0.000786805
Hour of Day	90-Day Overall Survival	15.3	0.833002	0.660676	0.927426	0.000786805
Hour of Day	90-Day Overall Survival	15.4	0.829066	0.652251	0.926156	0.000786805
Hour of Day	90-Day Overall Survival	15.5	0.825056	0.643687	0.924879	0.000786805
Hour of Day	90-Day Overall Survival	15.6	0.820973	0.634987	0.923595	0.000786805
Hour of Day	90-Day Overall Survival	15.7	0.816815	0.626157	0.922304	0.000786805
Hour of Day	90-Day Overall Survival	15.8	0.812583	0.617201	0.921005	0.000786805
Hour of Day	90-Day Overall Survival	15.9	0.808276	0.608125	0.919699	0.000786805
Hour of Day	90-Day Overall Survival	16	0.803894	0.598935	0.918385	0.000786805
Hour of Day	90-Day Overall Survival	16.1	0.799437	0.589637	0.917063	0.000786805
Hour of Day	90-Day Overall Survival	16.2	0.794904	0.580237	0.915734	0.000786805
Hour of Day	90-Day Overall Survival	16.3	0.790296	0.570742	0.914397	0.000786805
Hour of Day	90-Day Overall Survival	16.4	0.785612	0.56116	0.913052	0.000786805
Hour of Day	90-Day Overall Survival	16.5	0.780853	0.551498	0.911699	0.000786805
Hour of Day	90-Day Overall Survival	16.6	0.776018	0.541763	0.910338	0.000786805
Hour of Day	90-Day Overall Survival	16.7	0.771107	0.531964	0.90897	0.000786805
Hour of Day	90-Day Overall Survival	16.8	0.766122	0.522109	0.907592	0.000786805
Hour of Day	90-Day Overall Survival	16.9	0.761061	0.512206	0.906207	0.000786805
Hour of Day	90-Day Overall Survival	17	0.755926	0.502264	0.904813	0.000786805
Hour of Day	90-Day Overall Survival	17.1	0.750717	0.492292	0.903411	0.000786805
Hour of Day	90-Day Overall Survival	17.2	0.745434	0.482297	0.902	0.000786805
Hour of Day	90-Day Overall Survival	17.3	0.740077	0.472291	0.900581	0.000786805
Hour of Day	90-Day Overall Survival	17.4	0.734648	0.46228	0.899152	0.000786805
Hour of Day	90-Day Overall Survival	17.5	0.729148	0.452275	0.897715	0.000786805
Hour of Day	90-Day Overall Survival	17.6	0.723576	0.442284	0.896269	0.000786805
Hour of Day	90-Day Overall Survival	17.7	0.717933	0.432316	0.894813	0.000786805
Hour of Day	90-Day Overall Survival	17.8	0.712222	0.42238	0.893348	0.000786805
Hour of Day	90-Day Overall Survival	17.9	0.706442	0.412485	0.891875	0.000786805
Hour of Day	90-Day Overall Survival	18	0.700595	0.402639	0.890391	0.000786805
Hours Since Sunrise	90-Day Overall Survival	0	0.985355	0.950659	0.995762	0.000643945
Hours Since Sunrise	90-Day Overall Survival	0.1	0.984947	0.949932	0.995588	0.000643945
Hours Since Sunrise	90-Day Overall Survival	0.2	0.984528	0.949191	0.995408	0.000643945
Hours Since Sunrise	90-Day Overall Survival	0.3	0.984098	0.948435	0.99522	0.000643945
Hours Since Sunrise	90-Day Overall Survival	0.4	0.983656	0.947665	0.995026	0.000643945
Hours Since Sunrise	90-Day Overall Survival	0.5	0.983202	0.946879	0.994824	0.000643945
Hours Since Sunrise	90-Day Overall Survival	0.6	0.982735	0.946077	0.994614	0.000643945
Hours Since Sunrise	90-Day Overall Survival	0.7	0.982256	0.945259	0.994396	0.000643945
Hours Since Sunrise	90-Day Overall Survival	0.8	0.981763	0.944424	0.994171	0.000643945
Hours Since Sunrise	90-Day Overall Survival	0.9	0.981257	0.943572	0.993936	0.000643945
Hours Since Sunrise	90-Day Overall Survival	1	0.980738	0.942701	0.993693	0.000643945
Hours Since Sunrise	90-Day Overall Survival	1.1	0.980204	0.941812	0.993442	0.000643945
Hours Since Sunrise	90-Day Overall Survival	1.2	0.979656	0.940905	0.993181	0.000643945
Hours Since Sunrise	90-Day Overall Survival	1.3	0.979093	0.939977	0.99291	0.000643945
Hours Since Sunrise	90-Day Overall Survival	1.4	0.978515	0.939029	0.99263	0.000643945
Hours Since Sunrise	90-Day Overall Survival	1.5	0.977921	0.93806	0.992339	0.000643945
Hours Since Sunrise	90-Day Overall Survival	1.6	0.977311	0.937069	0.992038	0.000643945
Hours Since Sunrise	90-Day Overall Survival	1.7	0.976684	0.936055	0.991727	0.000643945
Hours Since Sunrise	90-Day Overall Survival	1.8	0.976041	0.935018	0.991404	0.000643945
Hours Since Sunrise	90-Day Overall Survival	1.9	0.975381	0.933957	0.991071	0.000643945
Hours Since Sunrise	90-Day Overall Survival	2	0.974702	0.932872	0.990726	0.000643945
Hours Since Sunrise	90-Day Overall Survival	2.1	0.974006	0.93176	0.990369	0.000643945
Hours Since Sunrise	90-Day Overall Survival	2.2	0.973291	0.930621	0.99	0.000643945
Hours Since Sunrise	90-Day Overall Survival	2.3	0.972557	0.929455	0.989618	0.000643945
Hours Since Sunrise	90-Day Overall Survival	2.4	0.971803	0.928259	0.989224	0.000643945
Hours Since Sunrise	90-Day Overall Survival	2.5	0.971029	0.927034	0.988817	0.000643945
Hours Since Sunrise	90-Day Overall Survival	2.6	0.970234	0.925778	0.988397	0.000643945
Hours Since Sunrise	90-Day Overall Survival	2.7	0.969419	0.92449	0.987963	0.000643945
Hours Since Sunrise	90-Day Overall Survival	2.8	0.968581	0.923169	0.987515	0.000643945
Hours Since Sunrise	90-Day Overall Survival	2.9	0.967722	0.921813	0.987053	0.000643945
Hours Since Sunrise	90-Day Overall Survival	3	0.96684	0.920421	0.986577	0.000643945
Hours Since Sunrise	90-Day Overall Survival	3.1	0.965935	0.918992	0.986087	0.000643945
Hours Since Sunrise	90-Day Overall Survival	3.2	0.965005	0.917524	0.985581	0.000643945
Hours Since Sunrise	90-Day Overall Survival	3.3	0.964052	0.916016	0.985061	0.000643945
Hours Since Sunrise	90-Day Overall Survival	3.4	0.963073	0.914466	0.984525	0.000643945
Hours Since Sunrise	90-Day Overall Survival	3.5	0.962069	0.912873	0.983974	0.000643945
Hours Since Sunrise	90-Day Overall Survival	3.6	0.961039	0.911235	0.983408	0.000643945
Hours Since Sunrise	90-Day Overall Survival	3.7	0.959982	0.90955	0.982825	0.000643945
Hours Since Sunrise	90-Day Overall Survival	3.8	0.958897	0.907816	0.982227	0.000643945
Hours Since Sunrise	90-Day Overall Survival	3.9	0.957784	0.906033	0.981612	0.000643945
Hours Since Sunrise	90-Day Overall Survival	4	0.956643	0.904196	0.980982	0.000643945
Hours Since Sunrise	90-Day Overall Survival	4.1	0.955472	0.902306	0.980335	0.000643945
Hours Since Sunrise	90-Day Overall Survival	4.2	0.954271	0.900359	0.979672	0.000643945
Hours Since Sunrise	90-Day Overall Survival	4.3	0.953039	0.898353	0.978992	0.000643945
Hours Since Sunrise	90-Day Overall Survival	4.4	0.951775	0.896286	0.978296	0.000643945
Hours Since Sunrise	90-Day Overall Survival	4.5	0.95048	0.894156	0.977583	0.000643945
Hours Since Sunrise	90-Day Overall Survival	4.6	0.949151	0.891961	0.976854	0.000643945
Hours Since Sunrise	90-Day Overall Survival	4.7	0.947789	0.889697	0.976108	0.000643945
Hours Since Sunrise	90-Day Overall Survival	4.8	0.946392	0.887363	0.975346	0.000643945
Hours Since Sunrise	90-Day Overall Survival	4.9	0.94496	0.884956	0.974567	0.000643945
Hours Since Sunrise	90-Day Overall Survival	5	0.943493	0.882472	0.973773	0.000643945
Hours Since Sunrise	90-Day Overall Survival	5.1	0.941988	0.879911	0.972962	0.000643945
Hours Since Sunrise	90-Day Overall Survival	5.2	0.940446	0.877268	0.972135	0.000643945
Hours Since Sunrise	90-Day Overall Survival	5.3	0.938866	0.874541	0.971293	0.000643945
Hours Since Sunrise	90-Day Overall Survival	5.4	0.937246	0.871727	0.970434	0.000643945
Hours Since Sunrise	90-Day Overall Survival	5.5	0.935586	0.868822	0.969561	0.000643945
Hours Since Sunrise	90-Day Overall Survival	5.6	0.933886	0.865825	0.968672	0.000643945
Hours Since Sunrise	90-Day Overall Survival	5.7	0.932144	0.862732	0.967768	0.000643945
Hours Since Sunrise	90-Day Overall Survival	5.8	0.93036	0.85954	0.966849	0.000643945
Hours Since Sunrise	90-Day Overall Survival	5.9	0.928532	0.856246	0.965916	0.000643945
Hours Since Sunrise	90-Day Overall Survival	6	0.92666	0.852846	0.964969	0.000643945
Hours Since Sunrise	90-Day Overall Survival	6.1	0.924743	0.849339	0.964008	0.000643945
Hours Since Sunrise	90-Day Overall Survival	6.2	0.92278	0.84572	0.963033	0.000643945
Hours Since Sunrise	90-Day Overall Survival	6.3	0.92077	0.841986	0.962044	0.000643945
Hours Since Sunrise	90-Day Overall Survival	6.4	0.918713	0.838135	0.961043	0.000643945
Hours Since Sunrise	90-Day Overall Survival	6.5	0.916607	0.834163	0.960029	0.000643945
Hours Since Sunrise	90-Day Overall Survival	6.6	0.914451	0.830068	0.959002	0.000643945
Hours Since Sunrise	90-Day Overall Survival	6.7	0.912246	0.825846	0.957963	0.000643945
Hours Since Sunrise	90-Day Overall Survival	6.8	0.909988	0.821494	0.956913	0.000643945
Hours Since Sunrise	90-Day Overall Survival	6.9	0.907679	0.81701	0.95585	0.000643945
Hours Since Sunrise	90-Day Overall Survival	7	0.905317	0.812391	0.954777	0.000643945
Hours Since Sunrise	90-Day Overall Survival	7.1	0.9029	0.807634	0.953692	0.000643945
Hours Since Sunrise	90-Day Overall Survival	7.2	0.900429	0.802737	0.952597	0.000643945
Hours Since Sunrise	90-Day Overall Survival	7.3	0.897902	0.797697	0.951491	0.000643945
Hours Since Sunrise	90-Day Overall Survival	7.4	0.895318	0.792512	0.950375	0.000643945
Hours Since Sunrise	90-Day Overall Survival	7.5	0.892677	0.787179	0.949249	0.000643945
Hours Since Sunrise	90-Day Overall Survival	7.6	0.889977	0.781698	0.948114	0.000643945
Hours Since Sunrise	90-Day Overall Survival	7.7	0.887218	0.776066	0.946968	0.000643945
Hours Since Sunrise	90-Day Overall Survival	7.8	0.884398	0.770281	0.945814	0.000643945
Hours Since Sunrise	90-Day Overall Survival	7.9	0.881518	0.764342	0.94465	0.000643945
Hours Since Sunrise	90-Day Overall Survival	8	0.878576	0.758247	0.943477	0.000643945
Hours Since Sunrise	90-Day Overall Survival	8.1	0.875571	0.751997	0.942295	0.000643945
Hours Since Sunrise	90-Day Overall Survival	8.2	0.872502	0.74559	0.941105	0.000643945
Hours Since Sunrise	90-Day Overall Survival	8.3	0.869369	0.739025	0.939906	0.000643945
Hours Since Sunrise	90-Day Overall Survival	8.4	0.866171	0.732303	0.938699	0.000643945
Hours Since Sunrise	90-Day Overall Survival	8.5	0.862906	0.725424	0.937483	0.000643945
Hours Since Sunrise	90-Day Overall Survival	8.6	0.859576	0.718387	0.936259	0.000643945
Hours Since Sunrise	90-Day Overall Survival	8.7	0.856177	0.711195	0.935027	0.000643945
Hours Since Sunrise	90-Day Overall Survival	8.8	0.852711	0.703847	0.933786	0.000643945
Hours Since Sunrise	90-Day Overall Survival	8.9	0.849175	0.696346	0.932538	0.000643945
Hours Since Sunrise	90-Day Overall Survival	9	0.845571	0.688692	0.931281	0.000643945
Hours Since Sunrise	90-Day Overall Survival	9.1	0.841896	0.680889	0.930017	0.000643945
Hours Since Sunrise	90-Day Overall Survival	9.2	0.83815	0.672938	0.928744	0.000643945
Hours Since Sunrise	90-Day Overall Survival	9.3	0.834333	0.664843	0.927463	0.000643945
Hours Since Sunrise	90-Day Overall Survival	9.4	0.830445	0.656605	0.926175	0.000643945
Hours Since Sunrise	90-Day Overall Survival	9.5	0.826484	0.64823	0.924878	0.000643945
Hours Since Sunrise	90-Day Overall Survival	9.6	0.82245	0.639721	0.923573	0.000643945
Hours Since Sunrise	90-Day Overall Survival	9.7	0.818343	0.631082	0.92226	0.000643945
Hours Since Sunrise	90-Day Overall Survival	9.8	0.814162	0.622318	0.920939	0.000643945
Hours Since Sunrise	90-Day Overall Survival	9.9	0.809908	0.613434	0.91961	0.000643945
Hours Since Sunrise	90-Day Overall Survival	10	0.80558	0.604435	0.918272	0.000643945
Hours Since Sunrise	90-Day Overall Survival	10.1	0.801177	0.595327	0.916927	0.000643945
Hours Since Sunrise	90-Day Overall Survival	10.2	0.7967	0.586116	0.915572	0.000643945
Hours Since Sunrise	90-Day Overall Survival	10.3	0.792148	0.576808	0.91421	0.000643945
Hours Since Sunrise	90-Day Overall Survival	10.4	0.787521	0.56741	0.912839	0.000643945
Hours Since Sunrise	90-Day Overall Survival	10.5	0.782819	0.557929	0.911459	0.000643945
Hours Since Sunrise	90-Day Overall Survival	10.6	0.778043	0.548373	0.910071	0.000643945
Hours Since Sunrise	90-Day Overall Survival	10.7	0.773192	0.538748	0.908674	0.000643945
Hours Since Sunrise	90-Day Overall Survival	10.8	0.768267	0.529063	0.907268	0.000643945
Hours Since Sunrise	90-Day Overall Survival	10.9	0.763268	0.519325	0.905853	0.000643945
Hours Since Sunrise	90-Day Overall Survival	11	0.758194	0.509543	0.904429	0.000643945

## Sheet: Figure 4A
Time [Days]	n.risk	n.event	n.censor	estimate	std.error	conf.high	conf.low	strata
3	679	1	0	0.998527	0.00147384	1	0.995647	e_late_f15_01=0
5	678	1	0	0.997054	0.00208586	1	0.992987	e_late_f15_01=0
7	677	2	0	0.994109	0.00295422	0.999882	0.98837	e_late_f15_01=0
10	675	1	0	0.992636	0.00330537	0.999088	0.986226	e_late_f15_01=0
11	674	2	0	0.989691	0.00391678	0.997318	0.982122	e_late_f15_01=0
12	672	1	0	0.988218	0.00419034	0.996368	0.980135	e_late_f15_01=0
13	671	1	0	0.986745	0.00444784	0.995385	0.978181	e_late_f15_01=0
14	670	1	0	0.985272	0.00469194	0.994375	0.976253	e_late_f15_01=0
15	669	1	0	0.9838	0.00492463	0.993341	0.97435	e_late_f15_01=0
17	668	1	0	0.982327	0.00514746	0.992288	0.972466	e_late_f15_01=0
18	667	2	0	0.979381	0.00556824	0.990129	0.968751	e_late_f15_01=0
19	665	2	0	0.976436	0.00596168	0.987912	0.965093	e_late_f15_01=0
21	663	1	0	0.974963	0.00614979	0.986786	0.963282	e_late_f15_01=0
22	662	3	0	0.970545	0.00668555	0.983346	0.95791	e_late_f15_01=0
24	659	2	0	0.967599	0.00702253	0.981009	0.954373	e_late_f15_01=0
25	657	1	0	0.966127	0.00718583	0.97983	0.952615	e_late_f15_01=0
26	656	2	0	0.963181	0.0075032	0.97745	0.94912	e_late_f15_01=0
30	654	1	0	0.961708	0.00765764	0.976251	0.947382	e_late_f15_01=0
31	653	1	0	0.960236	0.0078095	0.975046	0.94565	e_late_f15_01=0
32	652	2	0	0.95729	0.00810602	0.972621	0.942201	e_late_f15_01=0
33	650	1	0	0.955817	0.00825094	0.9714	0.940485	e_late_f15_01=0
34	649	2	0	0.952872	0.00853469	0.968945	0.937065	e_late_f15_01=0
35	647	2	0	0.949926	0.00881099	0.966473	0.933663	e_late_f15_01=0
36	645	1	0	0.948454	0.00894656	0.965231	0.931967	e_late_f15_01=0
37	644	1	0	0.946981	0.00908052	0.963986	0.930276	e_late_f15_01=0
40	643	3	0	0.942563	0.00947343	0.960227	0.925223	e_late_f15_01=0
41	640	1	0	0.94109	0.00960162	0.958968	0.923545	e_late_f15_01=0
42	639	1	0	0.939617	0.00972852	0.957705	0.921871	e_late_f15_01=0
43	638	1	0	0.938144	0.00985417	0.95644	0.920199	e_late_f15_01=0
44	637	2	0	0.935199	0.0101019	0.9539	0.916865	e_late_f15_01=0
45	635	1	0	0.933726	0.0102241	0.952626	0.915201	e_late_f15_01=0
46	634	1	0	0.932253	0.0103453	0.951349	0.913541	e_late_f15_01=0
47	633	1	0	0.930781	0.0104654	0.95007	0.911883	e_late_f15_01=0
48	632	1	0	0.929308	0.0105845	0.948788	0.910228	e_late_f15_01=0
50	631	1	0	0.927835	0.0107027	0.947504	0.908575	e_late_f15_01=0
52	630	1	0	0.926362	0.0108199	0.946217	0.906924	e_late_f15_01=0
55	629	1	0	0.92489	0.0109363	0.944928	0.905276	e_late_f15_01=0
59	628	1	0	0.923417	0.0110518	0.943637	0.90363	e_late_f15_01=0
60	627	1	0	0.921944	0.0111665	0.942344	0.901986	e_late_f15_01=0
61	626	1	0	0.920471	0.0112803	0.941049	0.900344	e_late_f15_01=0
64	625	1	0	0.918999	0.0113934	0.939751	0.898704	e_late_f15_01=0
65	624	1	0	0.917526	0.0115058	0.938452	0.897066	e_late_f15_01=0
66	623	1	0	0.916053	0.0116174	0.93715	0.895431	e_late_f15_01=0
67	622	2	0	0.913108	0.0118385	0.934542	0.892165	e_late_f15_01=0
68	620	2	0	0.910162	0.0120569	0.931926	0.888906	e_late_f15_01=0
69	618	2	0	0.907216	0.0122728	0.929304	0.885654	e_late_f15_01=0
71	616	1	0	0.905744	0.0123799	0.92799	0.884031	e_late_f15_01=0
72	615	2	0	0.902798	0.0125924	0.925357	0.880789	e_late_f15_01=0
73	613	1	0	0.901325	0.0126978	0.924038	0.879171	e_late_f15_01=0
76	612	1	0	0.899853	0.0128026	0.922718	0.877554	e_late_f15_01=0
77	611	1	0	0.89838	0.012907	0.921396	0.875939	e_late_f15_01=0
78	610	1	0	0.896907	0.0130108	0.920073	0.874325	e_late_f15_01=0
80	609	2	0	0.893962	0.0132171	0.917422	0.871101	e_late_f15_01=0
81	607	2	0	0.891016	0.0134216	0.914766	0.867883	e_late_f15_01=0
82	605	1	0	0.889543	0.0135231	0.913436	0.866276	e_late_f15_01=0
86	604	1	0	0.888071	0.0136243	0.912104	0.86467	e_late_f15_01=0
88	603	2	0	0.885125	0.0138253	0.909437	0.861463	e_late_f15_01=0
90	601	1	0	0.883652	0.0139253	0.908102	0.859861	e_late_f15_01=0
91	600	2	0	0.880707	0.014124	0.905428	0.856661	e_late_f15_01=0
92	598	1	1	0.879234	0.0142228	0.904089	0.855063	e_late_f15_01=0
94	596	1	0	0.877759	0.0143216	0.902747	0.853463	e_late_f15_01=0
95	595	1	0	0.876284	0.01442	0.901403	0.851864	e_late_f15_01=0
97	594	0	2	0.876284	0.01442	0.901403	0.851864	e_late_f15_01=0
98	592	2	0	0.873323	0.0146172	0.898705	0.848658	e_late_f15_01=0
99	590	1	1	0.871843	0.0147153	0.897354	0.847057	e_late_f15_01=0
100	588	1	0	0.87036	0.0148134	0.896001	0.845454	e_late_f15_01=0
101	587	2	0	0.867395	0.0150087	0.89329	0.842251	e_late_f15_01=0
102	585	2	0	0.864429	0.0152028	0.890574	0.839052	e_late_f15_01=0
103	583	0	1	0.864429	0.0152028	0.890574	0.839052	e_late_f15_01=0
104	582	0	1	0.864429	0.0152028	0.890574	0.839052	e_late_f15_01=0
106	581	1	3	0.862942	0.0153001	0.889211	0.837448	e_late_f15_01=0
110	577	1	0	0.861446	0.0153981	0.887841	0.835836	e_late_f15_01=0
111	576	1	2	0.85995	0.0154959	0.886469	0.834225	e_late_f15_01=0
113	573	0	2	0.85995	0.0154959	0.886469	0.834225	e_late_f15_01=0
114	571	1	0	0.858444	0.0155947	0.885088	0.832603	e_late_f15_01=0
115	570	3	0	0.853926	0.0158895	0.880939	0.827742	e_late_f15_01=0
116	567	2	0	0.850914	0.0160848	0.878167	0.824507	e_late_f15_01=0
117	565	0	1	0.850914	0.0160848	0.878167	0.824507	e_late_f15_01=0
118	564	1	0	0.849406	0.0161824	0.876778	0.822888	e_late_f15_01=0
119	563	2	0	0.846388	0.0163769	0.873996	0.819652	e_late_f15_01=0
120	561	0	3	0.846388	0.0163769	0.873996	0.819652	e_late_f15_01=0
121	558	1	0	0.844871	0.0164748	0.872597	0.818026	e_late_f15_01=0
122	557	1	0	0.843354	0.0165725	0.871198	0.816401	e_late_f15_01=0
123	556	1	0	0.841838	0.01667	0.869797	0.814777	e_late_f15_01=0
125	555	1	1	0.840321	0.0167673	0.868395	0.813154	e_late_f15_01=0
126	553	1	0	0.838801	0.0168647	0.86699	0.811529	e_late_f15_01=0
127	552	0	1	0.838801	0.0168647	0.86699	0.811529	e_late_f15_01=0
128	551	2	0	0.835757	0.0170596	0.864173	0.808274	e_late_f15_01=0
130	549	1	0	0.834234	0.0171567	0.862764	0.806648	e_late_f15_01=0
132	548	0	1	0.834234	0.0171567	0.862764	0.806648	e_late_f15_01=0
133	547	1	0	0.832709	0.017254	0.861351	0.80502	e_late_f15_01=0
134	546	0	2	0.832709	0.017254	0.861351	0.80502	e_late_f15_01=0
135	544	1	0	0.831178	0.0173518	0.859932	0.803386	e_late_f15_01=0
138	543	0	2	0.831178	0.0173518	0.859932	0.803386	e_late_f15_01=0
139	541	1	0	0.829642	0.0174502	0.858508	0.801747	e_late_f15_01=0
140	540	2	1	0.826569	0.0176463	0.855657	0.79847	e_late_f15_01=0
141	537	1	0	0.82503	0.0177445	0.854228	0.79683	e_late_f15_01=0
142	536	1	0	0.823491	0.0178425	0.852798	0.795191	e_late_f15_01=0
143	535	1	0	0.821952	0.0179403	0.851368	0.793552	e_late_f15_01=0
144	534	1	0	0.820412	0.018038	0.849936	0.791914	e_late_f15_01=0
145	533	1	0	0.818873	0.0181355	0.848503	0.790278	e_late_f15_01=0
147	532	2	0	0.815795	0.01833	0.845636	0.787007	e_late_f15_01=0
148	530	1	1	0.814255	0.018427	0.844201	0.785372	e_late_f15_01=0
149	528	1	0	0.812713	0.0185243	0.842763	0.783735	e_late_f15_01=0
150	527	1	0	0.811171	0.0186214	0.841324	0.782099	e_late_f15_01=0
153	526	0	1	0.811171	0.0186214	0.841324	0.782099	e_late_f15_01=0
156	525	2	0	0.808081	0.018816	0.838438	0.778823	e_late_f15_01=0
157	523	1	0	0.806536	0.018913	0.836994	0.777186	e_late_f15_01=0
158	522	0	1	0.806536	0.018913	0.836994	0.777186	e_late_f15_01=0
160	521	1	2	0.804988	0.0190104	0.835547	0.775546	e_late_f15_01=0
161	518	1	1	0.803434	0.0191083	0.834094	0.7739	e_late_f15_01=0
164	516	2	0	0.80032	0.0193046	0.831181	0.770604	e_late_f15_01=0
166	514	0	1	0.80032	0.0193046	0.831181	0.770604	e_late_f15_01=0
172	513	1	0	0.79876	0.019403	0.829721	0.768954	e_late_f15_01=0
173	512	0	1	0.79876	0.019403	0.829721	0.768954	e_late_f15_01=0
174	511	1	0	0.797196	0.0195016	0.828257	0.767301	e_late_f15_01=0
175	510	1	2	0.795633	0.0196002	0.826793	0.765648	e_late_f15_01=0
177	507	1	0	0.794064	0.0196993	0.825322	0.76399	e_late_f15_01=0
179	506	1	0	0.792495	0.0197984	0.823851	0.762332	e_late_f15_01=0
180	505	0	1	0.792495	0.0197984	0.823851	0.762332	e_late_f15_01=0
183	504	1	0	0.790922	0.0198978	0.822377	0.760671	e_late_f15_01=0
185	503	2	0	0.787778	0.0200962	0.819426	0.757352	e_late_f15_01=0
191	501	1	0	0.786205	0.0201953	0.817949	0.755693	e_late_f15_01=0
193	500	2	0	0.78306	0.0203932	0.814993	0.752379	e_late_f15_01=0
194	498	0	1	0.78306	0.0203932	0.814993	0.752379	e_late_f15_01=0
195	497	0	1	0.78306	0.0203932	0.814993	0.752379	e_late_f15_01=0
196	496	1	1	0.781482	0.0204928	0.813509	0.750715	e_late_f15_01=0
197	494	0	1	0.781482	0.0204928	0.813509	0.750715	e_late_f15_01=0
201	493	0	1	0.781482	0.0204928	0.813509	0.750715	e_late_f15_01=0
204	492	1	0	0.779893	0.0205936	0.812016	0.749041	e_late_f15_01=0
206	491	1	0	0.778305	0.0206942	0.810522	0.747368	e_late_f15_01=0
207	490	3	0	0.77354	0.0209958	0.806036	0.742354	e_late_f15_01=0
209	487	1	0	0.771951	0.0210962	0.804539	0.740684	e_late_f15_01=0
213	486	1	0	0.770363	0.0211965	0.803041	0.739014	e_late_f15_01=0
221	485	1	0	0.768775	0.0212967	0.801543	0.737346	e_late_f15_01=0
222	484	1	0	0.767186	0.0213969	0.800044	0.735678	e_late_f15_01=0
225	483	1	0	0.765598	0.0214971	0.798544	0.734011	e_late_f15_01=0
226	482	2	0	0.762421	0.0216972	0.795543	0.730678	e_late_f15_01=0
228	480	1	0	0.760833	0.0217972	0.794041	0.729013	e_late_f15_01=0
231	479	2	1	0.757656	0.0219971	0.791035	0.725685	e_late_f15_01=0
232	476	1	0	0.756064	0.0220974	0.789529	0.724018	e_late_f15_01=0
234	475	1	0	0.754472	0.0221976	0.788022	0.722352	e_late_f15_01=0
235	474	1	0	0.752881	0.0222979	0.786514	0.720686	e_late_f15_01=0
237	473	0	1	0.752881	0.0222979	0.786514	0.720686	e_late_f15_01=0
238	472	1	0	0.751286	0.0223985	0.785002	0.719017	e_late_f15_01=0
240	471	2	0	0.748095	0.0225997	0.781977	0.715682	e_late_f15_01=0
243	469	2	0	0.744905	0.0228009	0.778949	0.712349	e_late_f15_01=0
245	467	2	2	0.741715	0.0230019	0.775919	0.709019	e_late_f15_01=0
248	463	1	0	0.740113	0.0231033	0.774397	0.707347	e_late_f15_01=0
250	462	0	2	0.740113	0.0231033	0.774397	0.707347	e_late_f15_01=0
251	460	2	0	0.736895	0.0233079	0.771339	0.703989	e_late_f15_01=0
254	458	1	0	0.735286	0.0234102	0.769809	0.702311	e_late_f15_01=0
257	457	1	0	0.733677	0.0235124	0.768279	0.700634	e_late_f15_01=0
259	456	0	1	0.733677	0.0235124	0.768279	0.700634	e_late_f15_01=0
261	455	1	0	0.732065	0.0236151	0.766745	0.698954	e_late_f15_01=0
263	454	2	1	0.72884	0.0238206	0.763675	0.695594	e_late_f15_01=0
266	451	0	1	0.72884	0.0238206	0.763675	0.695594	e_late_f15_01=0
267	450	1	0	0.72722	0.0239243	0.762132	0.693908	e_late_f15_01=0
271	449	1	0	0.725601	0.0240279	0.760589	0.692221	e_late_f15_01=0
272	448	1	0	0.723981	0.0241316	0.759046	0.690536	e_late_f15_01=0
273	447	1	1	0.722361	0.0242353	0.757502	0.688851	e_late_f15_01=0
274	445	1	0	0.720738	0.0243395	0.755954	0.687163	e_late_f15_01=0
275	444	1	0	0.719115	0.0244437	0.754405	0.685475	e_late_f15_01=0
278	443	2	0	0.715868	0.0246523	0.751307	0.682102	e_late_f15_01=0
279	441	1	0	0.714245	0.0247566	0.749756	0.680416	e_late_f15_01=0
281	440	0	1	0.714245	0.0247566	0.749756	0.680416	e_late_f15_01=0
282	439	1	0	0.712618	0.0248614	0.748202	0.678726	e_late_f15_01=0
283	438	1	0	0.710991	0.0249662	0.746647	0.677038	e_late_f15_01=0
287	437	1	1	0.709364	0.0250711	0.745092	0.67535	e_late_f15_01=0
290	435	1	0	0.707733	0.0251765	0.743532	0.673658	e_late_f15_01=0
292	434	1	0	0.706103	0.025282	0.741973	0.671967	e_late_f15_01=0
294	433	0	1	0.706103	0.025282	0.741973	0.671967	e_late_f15_01=0
295	432	2	1	0.702834	0.025494	0.738845	0.668578	e_late_f15_01=0
297	429	1	0	0.701195	0.0256006	0.737276	0.66688	e_late_f15_01=0
298	428	2	0	0.697919	0.025814	0.734138	0.663486	e_late_f15_01=0
303	426	1	0	0.69628	0.0259207	0.732568	0.66179	e_late_f15_01=0
304	425	2	0	0.693004	0.0261345	0.729426	0.6584	e_late_f15_01=0
305	423	1	0	0.691365	0.0262414	0.727854	0.656706	e_late_f15_01=0
311	422	1	0	0.689727	0.0263484	0.726282	0.655012	e_late_f15_01=0
313	421	1	0	0.688089	0.0264555	0.724709	0.653319	e_late_f15_01=0
316	420	1	0	0.686451	0.0265627	0.723135	0.651627	e_late_f15_01=0
317	419	1	0	0.684812	0.02667	0.721561	0.649935	e_late_f15_01=0
320	418	1	0	0.683174	0.0267773	0.719986	0.648244	e_late_f15_01=0
324	417	1	0	0.681536	0.0268848	0.718411	0.646553	e_late_f15_01=0
326	416	1	0	0.679897	0.0269923	0.716835	0.644863	e_late_f15_01=0
327	415	1	0	0.678259	0.0270999	0.715258	0.643173	e_late_f15_01=0
329	414	0	1	0.678259	0.0270999	0.715258	0.643173	e_late_f15_01=0
332	413	1	0	0.676617	0.0272081	0.713678	0.64148	e_late_f15_01=0
335	412	2	1	0.673332	0.0274248	0.710515	0.638095	e_late_f15_01=0
336	409	0	1	0.673332	0.0274248	0.710515	0.638095	e_late_f15_01=0
339	408	1	0	0.671682	0.0275344	0.708926	0.636394	e_late_f15_01=0
340	407	1	0	0.670032	0.027644	0.707336	0.634694	e_late_f15_01=0
341	406	0	1	0.670032	0.027644	0.707336	0.634694	e_late_f15_01=0
343	405	2	1	0.666723	0.0278648	0.704148	0.631287	e_late_f15_01=0
346	402	2	0	0.663406	0.0280871	0.70095	0.627872	e_late_f15_01=0
347	400	1	0	0.661747	0.0281984	0.69935	0.626166	e_late_f15_01=0
349	399	1	1	0.660089	0.0283099	0.69775	0.62446	e_late_f15_01=0
350	397	1	1	0.658426	0.028422	0.696145	0.622751	e_late_f15_01=0
351	395	0	1	0.658426	0.028422	0.696145	0.622751	e_late_f15_01=0
355	394	1	0	0.656755	0.0285354	0.694533	0.621032	e_late_f15_01=0
356	393	1	1	0.655084	0.0286489	0.692919	0.619314	e_late_f15_01=0
360	391	1	0	0.653408	0.0287631	0.691302	0.617592	e_late_f15_01=0
363	390	0	1	0.653408	0.0287631	0.691302	0.617592	e_late_f15_01=0
364	389	1	1	0.651729	0.028878	0.68968	0.615865	e_late_f15_01=0
365	387	0	2	0.651729	0.028878	0.68968	0.615865	e_late_f15_01=0
366	385	1	0	0.650036	0.0289949	0.688046	0.614125	e_late_f15_01=0
375	384	1	1	0.648343	0.0291119	0.686412	0.612385	e_late_f15_01=0
377	382	1	0	0.646646	0.0292297	0.684773	0.610641	e_late_f15_01=0
378	381	0	2	0.646646	0.0292297	0.684773	0.610641	e_late_f15_01=0
384	379	1	0	0.64494	0.0293489	0.683126	0.608888	e_late_f15_01=0
385	378	0	3	0.64494	0.0293489	0.683126	0.608888	e_late_f15_01=0
390	375	0	1	0.64494	0.0293489	0.683126	0.608888	e_late_f15_01=0
392	374	0	1	0.64494	0.0293489	0.683126	0.608888	e_late_f15_01=0
398	373	1	0	0.643211	0.0294714	0.681458	0.60711	e_late_f15_01=0
404	372	1	0	0.641481	0.0295941	0.67979	0.605332	e_late_f15_01=0
405	371	1	0	0.639752	0.0297169	0.678121	0.603555	e_late_f15_01=0
406	370	0	1	0.639752	0.0297169	0.678121	0.603555	e_late_f15_01=0
407	369	1	2	0.638019	0.0298405	0.676447	0.601774	e_late_f15_01=0
409	366	1	0	0.636275	0.0299657	0.674764	0.599982	e_late_f15_01=0
414	365	0	1	0.636275	0.0299657	0.674764	0.599982	e_late_f15_01=0
415	364	2	0	0.632779	0.0302179	0.671388	0.596391	e_late_f15_01=0
416	362	1	0	0.631031	0.0303442	0.6697	0.594596	e_late_f15_01=0
417	361	1	0	0.629283	0.0304708	0.66801	0.592802	e_late_f15_01=0
419	360	0	2	0.629283	0.0304708	0.66801	0.592802	e_late_f15_01=0
420	358	0	1	0.629283	0.0304708	0.66801	0.592802	e_late_f15_01=0
421	357	0	1	0.629283	0.0304708	0.66801	0.592802	e_late_f15_01=0
422	356	2	0	0.625748	0.0307301	0.664595	0.589172	e_late_f15_01=0
424	354	1	0	0.62398	0.03086	0.662886	0.587358	e_late_f15_01=0
426	353	0	1	0.62398	0.03086	0.662886	0.587358	e_late_f15_01=0
427	352	1	0	0.622208	0.0309909	0.661173	0.585539	e_late_f15_01=0
428	351	0	1	0.622208	0.0309909	0.661173	0.585539	e_late_f15_01=0
429	350	1	0	0.62043	0.0311227	0.659454	0.583715	e_late_f15_01=0
430	349	1	0	0.618652	0.0312547	0.657735	0.581892	e_late_f15_01=0
434	348	1	0	0.616875	0.0313869	0.656014	0.58007	e_late_f15_01=0
435	347	0	1	0.616875	0.0313869	0.656014	0.58007	e_late_f15_01=0
438	346	0	1	0.616875	0.0313869	0.656014	0.58007	e_late_f15_01=0
440	345	3	0	0.61151	0.0317893	0.650823	0.574572	e_late_f15_01=0
441	342	1	1	0.609722	0.0319239	0.649091	0.572741	e_late_f15_01=0
445	340	1	0	0.607929	0.0320595	0.647354	0.570905	e_late_f15_01=0
449	339	0	2	0.607929	0.0320595	0.647354	0.570905	e_late_f15_01=0
452	337	1	0	0.606125	0.032197	0.645607	0.569058	e_late_f15_01=0
453	336	2	1	0.602517	0.0324725	0.642111	0.565365	e_late_f15_01=0
454	333	0	1	0.602517	0.0324725	0.642111	0.565365	e_late_f15_01=0
455	332	0	3	0.602517	0.0324725	0.642111	0.565365	e_late_f15_01=0
456	329	0	2	0.602517	0.0324725	0.642111	0.565365	e_late_f15_01=0
460	327	1	0	0.600675	0.0326167	0.640328	0.563477	e_late_f15_01=0
463	326	1	0	0.598832	0.032761	0.638545	0.561589	e_late_f15_01=0
467	325	1	0	0.59699	0.0329056	0.63676	0.559703	e_late_f15_01=0
470	324	0	2	0.59699	0.0329056	0.63676	0.559703	e_late_f15_01=0
471	322	1	0	0.595136	0.0330523	0.634965	0.557804	e_late_f15_01=0
472	321	1	0	0.593282	0.0331993	0.63317	0.555906	e_late_f15_01=0
477	320	0	2	0.593282	0.0331993	0.63317	0.555906	e_late_f15_01=0
482	318	0	1	0.593282	0.0331993	0.63317	0.555906	e_late_f15_01=0
484	317	0	1	0.593282	0.0331993	0.63317	0.555906	e_late_f15_01=0
487	316	1	0	0.591404	0.0333502	0.631353	0.553983	e_late_f15_01=0
489	315	1	0	0.589527	0.0335015	0.629535	0.552061	e_late_f15_01=0
491	314	1	0	0.587649	0.033653	0.627717	0.550139	e_late_f15_01=0
492	313	1	0	0.585772	0.0338048	0.625897	0.548219	e_late_f15_01=0
495	312	0	2	0.585772	0.0338048	0.625897	0.548219	e_late_f15_01=0
496	310	0	1	0.585772	0.0338048	0.625897	0.548219	e_late_f15_01=0
498	309	0	1	0.585772	0.0338048	0.625897	0.548219	e_late_f15_01=0
505	308	0	1	0.585772	0.0338048	0.625897	0.548219	e_late_f15_01=0
508	307	0	1	0.585772	0.0338048	0.625897	0.548219	e_late_f15_01=0
509	306	0	1	0.585772	0.0338048	0.625897	0.548219	e_late_f15_01=0
510	305	0	1	0.585772	0.0338048	0.625897	0.548219	e_late_f15_01=0
516	304	0	1	0.585772	0.0338048	0.625897	0.548219	e_late_f15_01=0
518	303	0	1	0.585772	0.0338048	0.625897	0.548219	e_late_f15_01=0
519	302	0	1	0.585772	0.0338048	0.625897	0.548219	e_late_f15_01=0
520	301	1	0	0.583826	0.0339682	0.624018	0.546222	e_late_f15_01=0
526	300	0	1	0.583826	0.0339682	0.624018	0.546222	e_late_f15_01=0
528	299	1	0	0.581873	0.034133	0.622132	0.54422	e_late_f15_01=0
531	298	0	1	0.581873	0.034133	0.622132	0.54422	e_late_f15_01=0
533	297	0	1	0.581873	0.034133	0.622132	0.54422	e_late_f15_01=0
538	296	0	1	0.581873	0.034133	0.622132	0.54422	e_late_f15_01=0
539	295	0	1	0.581873	0.034133	0.622132	0.54422	e_late_f15_01=0
540	294	0	3	0.581873	0.034133	0.622132	0.54422	e_late_f15_01=0
546	291	1	1	0.579873	0.0343061	0.620204	0.542165	e_late_f15_01=0
552	289	0	2	0.579873	0.0343061	0.620204	0.542165	e_late_f15_01=0
553	287	0	1	0.579873	0.0343061	0.620204	0.542165	e_late_f15_01=0
561	286	0	1	0.579873	0.0343061	0.620204	0.542165	e_late_f15_01=0
565	285	1	0	0.577839	0.0344857	0.618246	0.540073	e_late_f15_01=0
566	284	0	2	0.577839	0.0344857	0.618246	0.540073	e_late_f15_01=0
568	282	0	2	0.577839	0.0344857	0.618246	0.540073	e_late_f15_01=0
575	280	0	2	0.577839	0.0344857	0.618246	0.540073	e_late_f15_01=0
589	278	0	2	0.577839	0.0344857	0.618246	0.540073	e_late_f15_01=0
593	276	0	1	0.577839	0.0344857	0.618246	0.540073	e_late_f15_01=0
595	275	0	1	0.577839	0.0344857	0.618246	0.540073	e_late_f15_01=0
598	274	1	0	0.57573	0.034679	0.616223	0.537898	e_late_f15_01=0
604	273	1	0	0.573621	0.0348726	0.614198	0.535724	e_late_f15_01=0
610	272	0	1	0.573621	0.0348726	0.614198	0.535724	e_late_f15_01=0
614	271	1	0	0.571504	0.035068	0.612166	0.533543	e_late_f15_01=0
617	270	0	1	0.571504	0.035068	0.612166	0.533543	e_late_f15_01=0
621	269	1	0	0.56938	0.0352652	0.610126	0.531354	e_late_f15_01=0
624	268	1	2	0.567255	0.0354628	0.608085	0.529167	e_late_f15_01=0
628	265	0	2	0.567255	0.0354628	0.608085	0.529167	e_late_f15_01=0
629	263	0	2	0.567255	0.0354628	0.608085	0.529167	e_late_f15_01=0
634	261	1	0	0.565082	0.03567	0.606001	0.526925	e_late_f15_01=0
637	260	0	1	0.565082	0.03567	0.606001	0.526925	e_late_f15_01=0
638	259	0	1	0.565082	0.03567	0.606001	0.526925	e_late_f15_01=0
645	258	0	1	0.565082	0.03567	0.606001	0.526925	e_late_f15_01=0
649	257	1	0	0.562883	0.0358824	0.603895	0.524656	e_late_f15_01=0
651	256	0	1	0.562883	0.0358824	0.603895	0.524656	e_late_f15_01=0
652	255	0	1	0.562883	0.0358824	0.603895	0.524656	e_late_f15_01=0
657	254	0	1	0.562883	0.0358824	0.603895	0.524656	e_late_f15_01=0
658	253	1	0	0.560658	0.0361003	0.601765	0.52236	e_late_f15_01=0
659	252	0	1	0.560658	0.0361003	0.601765	0.52236	e_late_f15_01=0
663	251	1	0	0.558425	0.0363204	0.599626	0.520054	e_late_f15_01=0
664	250	0	1	0.558425	0.0363204	0.599626	0.520054	e_late_f15_01=0
665	249	0	2	0.558425	0.0363204	0.599626	0.520054	e_late_f15_01=0
666	247	1	0	0.556164	0.0365462	0.597463	0.517719	e_late_f15_01=0
692	246	0	1	0.556164	0.0365462	0.597463	0.517719	e_late_f15_01=0
694	245	1	1	0.553894	0.0367744	0.59529	0.515376	e_late_f15_01=0
707	243	1	1	0.551614	0.0370049	0.593108	0.513023	e_late_f15_01=0
708	241	0	1	0.551614	0.0370049	0.593108	0.513023	e_late_f15_01=0
710	240	1	0	0.549316	0.0372397	0.590909	0.51065	e_late_f15_01=0
712	239	0	1	0.549316	0.0372397	0.590909	0.51065	e_late_f15_01=0
713	238	1	0	0.547008	0.037477	0.5887	0.508268	e_late_f15_01=0
714	237	0	1	0.547008	0.037477	0.5887	0.508268	e_late_f15_01=0
715	236	0	1	0.547008	0.037477	0.5887	0.508268	e_late_f15_01=0
719	235	0	2	0.547008	0.037477	0.5887	0.508268	e_late_f15_01=0
720	233	1	0	0.54466	0.037723	0.586456	0.505843	e_late_f15_01=0
722	232	0	1	0.54466	0.037723	0.586456	0.505843	e_late_f15_01=0
726	231	0	1	0.54466	0.037723	0.586456	0.505843	e_late_f15_01=0
729	230	1	2	0.542292	0.0379738	0.584193	0.503396	e_late_f15_01=0
731	227	1	0	0.539903	0.0382296	0.581911	0.500927	e_late_f15_01=0
736	226	0	2	0.539903	0.0382296	0.581911	0.500927	e_late_f15_01=0
740	224	1	0	0.537493	0.0384905	0.57961	0.498436	e_late_f15_01=0
742	223	0	1	0.537493	0.0384905	0.57961	0.498436	e_late_f15_01=0
746	222	1	0	0.535072	0.0387544	0.577298	0.495934	e_late_f15_01=0
748	221	0	1	0.535072	0.0387544	0.577298	0.495934	e_late_f15_01=0
749	220	0	1	0.535072	0.0387544	0.577298	0.495934	e_late_f15_01=0
750	219	0	1	0.535072	0.0387544	0.577298	0.495934	e_late_f15_01=0
753	218	0	1	0.535072	0.0387544	0.577298	0.495934	e_late_f15_01=0
754	217	0	1	0.535072	0.0387544	0.577298	0.495934	e_late_f15_01=0
756	216	0	1	0.535072	0.0387544	0.577298	0.495934	e_late_f15_01=0
757	215	0	2	0.535072	0.0387544	0.577298	0.495934	e_late_f15_01=0
763	213	0	2	0.535072	0.0387544	0.577298	0.495934	e_late_f15_01=0
770	211	0	1	0.535072	0.0387544	0.577298	0.495934	e_late_f15_01=0
774	210	1	0	0.532524	0.0390472	0.574878	0.493289	e_late_f15_01=0
777	209	0	1	0.532524	0.0390472	0.574878	0.493289	e_late_f15_01=0
789	208	0	1	0.532524	0.0390472	0.574878	0.493289	e_late_f15_01=0
791	207	1	1	0.529951	0.0393464	0.572437	0.490619	e_late_f15_01=0
792	205	0	2	0.529951	0.0393464	0.572437	0.490619	e_late_f15_01=0
799	203	0	1	0.529951	0.0393464	0.572437	0.490619	e_late_f15_01=0
813	202	0	2	0.529951	0.0393464	0.572437	0.490619	e_late_f15_01=0
817	200	0	1	0.529951	0.0393464	0.572437	0.490619	e_late_f15_01=0
820	199	0	1	0.529951	0.0393464	0.572437	0.490619	e_late_f15_01=0
827	198	0	1	0.529951	0.0393464	0.572437	0.490619	e_late_f15_01=0
830	197	1	0	0.527261	0.0396741	0.569897	0.487815	e_late_f15_01=0
831	196	0	2	0.527261	0.0396741	0.569897	0.487815	e_late_f15_01=0
833	194	0	1	0.527261	0.0396741	0.569897	0.487815	e_late_f15_01=0
834	193	0	3	0.527261	0.0396741	0.569897	0.487815	e_late_f15_01=0
839	190	0	1	0.527261	0.0396741	0.569897	0.487815	e_late_f15_01=0
840	189	0	1	0.527261	0.0396741	0.569897	0.487815	e_late_f15_01=0
841	188	1	1	0.524456	0.040031	0.567262	0.484881	e_late_f15_01=0
847	186	1	0	0.521637	0.0403924	0.564612	0.481932	e_late_f15_01=0
848	185	0	1	0.521637	0.0403924	0.564612	0.481932	e_late_f15_01=0
852	184	2	0	0.515967	0.041125	0.559278	0.47601	e_late_f15_01=0
853	182	0	1	0.515967	0.041125	0.559278	0.47601	e_late_f15_01=0
855	181	0	2	0.515967	0.041125	0.559278	0.47601	e_late_f15_01=0
858	179	1	0	0.513084	0.0415048	0.556567	0.472999	e_late_f15_01=0
860	178	0	1	0.513084	0.0415048	0.556567	0.472999	e_late_f15_01=0
861	177	1	1	0.510186	0.0418897	0.553841	0.469971	e_late_f15_01=0
862	175	0	1	0.510186	0.0418897	0.553841	0.469971	e_late_f15_01=0
866	174	1	0	0.507253	0.0422844	0.551084	0.466909	e_late_f15_01=0
868	173	0	1	0.507253	0.0422844	0.551084	0.466909	e_late_f15_01=0
869	172	0	2	0.507253	0.0422844	0.551084	0.466909	e_late_f15_01=0
875	170	0	1	0.507253	0.0422844	0.551084	0.466909	e_late_f15_01=0
876	169	0	1	0.507253	0.0422844	0.551084	0.466909	e_late_f15_01=0
880	168	0	1	0.507253	0.0422844	0.551084	0.466909	e_late_f15_01=0
881	167	1	0	0.504216	0.0427088	0.54824	0.463727	e_late_f15_01=0
886	166	1	0	0.501179	0.0431341	0.545391	0.46055	e_late_f15_01=0
888	165	1	0	0.498141	0.0435604	0.542539	0.457376	e_late_f15_01=0
890	164	0	1	0.498141	0.0435604	0.542539	0.457376	e_late_f15_01=0
894	163	0	1	0.498141	0.0435604	0.542539	0.457376	e_late_f15_01=0
895	162	0	1	0.498141	0.0435604	0.542539	0.457376	e_late_f15_01=0
896	161	0	1	0.498141	0.0435604	0.542539	0.457376	e_late_f15_01=0
897	160	0	3	0.498141	0.0435604	0.542539	0.457376	e_late_f15_01=0
900	157	0	1	0.498141	0.0435604	0.542539	0.457376	e_late_f15_01=0
903	156	0	1	0.498141	0.0435604	0.542539	0.457376	e_late_f15_01=0
905	155	1	0	0.494927	0.0440386	0.539544	0.454	e_late_f15_01=0
910	154	0	1	0.494927	0.0440386	0.539544	0.454	e_late_f15_01=0
926	153	1	0	0.491692	0.0445242	0.536528	0.450603	e_late_f15_01=0
938	152	0	1	0.491692	0.0445242	0.536528	0.450603	e_late_f15_01=0
939	151	0	1	0.491692	0.0445242	0.536528	0.450603	e_late_f15_01=0
943	150	0	1	0.491692	0.0445242	0.536528	0.450603	e_late_f15_01=0
945	149	0	1	0.491692	0.0445242	0.536528	0.450603	e_late_f15_01=0
952	148	0	1	0.491692	0.0445242	0.536528	0.450603	e_late_f15_01=0
953	147	0	1	0.491692	0.0445242	0.536528	0.450603	e_late_f15_01=0
957	146	0	1	0.491692	0.0445242	0.536528	0.450603	e_late_f15_01=0
959	145	0	1	0.491692	0.0445242	0.536528	0.450603	e_late_f15_01=0
967	144	0	2	0.491692	0.0445242	0.536528	0.450603	e_late_f15_01=0
973	142	0	1	0.491692	0.0445242	0.536528	0.450603	e_late_f15_01=0
979	141	0	1	0.491692	0.0445242	0.536528	0.450603	e_late_f15_01=0
987	140	0	2	0.491692	0.0445242	0.536528	0.450603	e_late_f15_01=0
988	138	0	1	0.491692	0.0445242	0.536528	0.450603	e_late_f15_01=0
991	137	0	1	0.491692	0.0445242	0.536528	0.450603	e_late_f15_01=0
994	136	0	2	0.491692	0.0445242	0.536528	0.450603	e_late_f15_01=0
1002	134	0	1	0.491692	0.0445242	0.536528	0.450603	e_late_f15_01=0
1004	133	1	0	0.487996	0.0451593	0.533157	0.446659	e_late_f15_01=0
1014	132	0	1	0.487996	0.0451593	0.533157	0.446659	e_late_f15_01=0
1015	131	0	1	0.487996	0.0451593	0.533157	0.446659	e_late_f15_01=0
1016	130	0	4	0.487996	0.0451593	0.533157	0.446659	e_late_f15_01=0
1020	126	1	0	0.484123	0.0458569	0.52965	0.442509	e_late_f15_01=0
1023	125	0	1	0.484123	0.0458569	0.52965	0.442509	e_late_f15_01=0
1024	124	1	0	0.480218	0.0465663	0.526109	0.43833	e_late_f15_01=0
1031	123	2	0	0.47241	0.0479875	0.518998	0.430003	e_late_f15_01=0
1044	121	0	2	0.47241	0.0479875	0.518998	0.430003	e_late_f15_01=0
1051	119	0	2	0.47241	0.0479875	0.518998	0.430003	e_late_f15_01=0
1075	117	0	1	0.47241	0.0479875	0.518998	0.430003	e_late_f15_01=0
1077	116	0	1	0.47241	0.0479875	0.518998	0.430003	e_late_f15_01=0
1100	115	0	1	0.47241	0.0479875	0.518998	0.430003	e_late_f15_01=0
1105	114	0	1	0.47241	0.0479875	0.518998	0.430003	e_late_f15_01=0
1106	113	0	1	0.47241	0.0479875	0.518998	0.430003	e_late_f15_01=0
1114	112	0	1	0.47241	0.0479875	0.518998	0.430003	e_late_f15_01=0
1120	111	0	1	0.47241	0.0479875	0.518998	0.430003	e_late_f15_01=0
1121	110	0	1	0.47241	0.0479875	0.518998	0.430003	e_late_f15_01=0
1126	109	0	1	0.47241	0.0479875	0.518998	0.430003	e_late_f15_01=0
1127	108	0	1	0.47241	0.0479875	0.518998	0.430003	e_late_f15_01=0
1133	107	1	0	0.467995	0.0488975	0.515066	0.425226	e_late_f15_01=0
1139	106	0	1	0.467995	0.0488975	0.515066	0.425226	e_late_f15_01=0
1147	105	0	1	0.467995	0.0488975	0.515066	0.425226	e_late_f15_01=0
1156	104	0	1	0.467995	0.0488975	0.515066	0.425226	e_late_f15_01=0
1168	103	0	1	0.467995	0.0488975	0.515066	0.425226	e_late_f15_01=0
1170	102	0	1	0.467995	0.0488975	0.515066	0.425226	e_late_f15_01=0
1176	101	0	1	0.467995	0.0488975	0.515066	0.425226	e_late_f15_01=0
1177	100	0	1	0.467995	0.0488975	0.515066	0.425226	e_late_f15_01=0
1182	99	1	0	0.463268	0.0499404	0.510906	0.420071	e_late_f15_01=0
1184	98	0	1	0.463268	0.0499404	0.510906	0.420071	e_late_f15_01=0
1212	97	0	1	0.463268	0.0499404	0.510906	0.420071	e_late_f15_01=0
1226	96	0	1	0.463268	0.0499404	0.510906	0.420071	e_late_f15_01=0
1238	95	1	0	0.458391	0.0510492	0.506628	0.414747	e_late_f15_01=0
1253	94	0	1	0.458391	0.0510492	0.506628	0.414747	e_late_f15_01=0
1254	93	0	1	0.458391	0.0510492	0.506628	0.414747	e_late_f15_01=0
1266	92	0	1	0.458391	0.0510492	0.506628	0.414747	e_late_f15_01=0
1268	91	0	2	0.458391	0.0510492	0.506628	0.414747	e_late_f15_01=0
1275	89	1	0	0.453241	0.0522848	0.50215	0.409095	e_late_f15_01=0
1288	88	0	1	0.453241	0.0522848	0.50215	0.409095	e_late_f15_01=0
1289	87	0	1	0.453241	0.0522848	0.50215	0.409095	e_late_f15_01=0
1298	86	1	0	0.44797	0.0535771	0.49757	0.403315	e_late_f15_01=0
1303	85	0	1	0.44797	0.0535771	0.49757	0.403315	e_late_f15_01=0
1305	84	1	0	0.442637	0.0548993	0.492922	0.397482	e_late_f15_01=0
1322	83	0	1	0.442637	0.0548993	0.492922	0.397482	e_late_f15_01=0
1324	82	0	1	0.442637	0.0548993	0.492922	0.397482	e_late_f15_01=0
1337	81	0	1	0.442637	0.0548993	0.492922	0.397482	e_late_f15_01=0
1350	80	0	1	0.442637	0.0548993	0.492922	0.397482	e_late_f15_01=0
1357	79	0	1	0.442637	0.0548993	0.492922	0.397482	e_late_f15_01=0
1390	78	1	0	0.436963	0.0563953	0.488032	0.391238	e_late_f15_01=0
1391	77	1	0	0.431288	0.0578905	0.483107	0.385026	e_late_f15_01=0
1415	76	0	2	0.431288	0.0578905	0.483107	0.385026	e_late_f15_01=0
1422	74	0	1	0.431288	0.0578905	0.483107	0.385026	e_late_f15_01=0
1424	73	1	0	0.42538	0.0595111	0.478005	0.378548	e_late_f15_01=0
1442	72	0	1	0.42538	0.0595111	0.478005	0.378548	e_late_f15_01=0
1454	71	1	0	0.419388	0.0611783	0.472815	0.371999	e_late_f15_01=0
1462	70	0	1	0.419388	0.0611783	0.472815	0.371999	e_late_f15_01=0
1468	69	0	1	0.419388	0.0611783	0.472815	0.371999	e_late_f15_01=0
1478	68	0	1	0.419388	0.0611783	0.472815	0.371999	e_late_f15_01=0
1485	67	0	1	0.419388	0.0611783	0.472815	0.371999	e_late_f15_01=0
1491	66	0	1	0.419388	0.0611783	0.472815	0.371999	e_late_f15_01=0
1496	65	0	1	0.419388	0.0611783	0.472815	0.371999	e_late_f15_01=0
1499	64	0	1	0.419388	0.0611783	0.472815	0.371999	e_late_f15_01=0
1513	63	0	1	0.419388	0.0611783	0.472815	0.371999	e_late_f15_01=0
1519	62	0	1	0.419388	0.0611783	0.472815	0.371999	e_late_f15_01=0
1534	61	0	2	0.419388	0.0611783	0.472815	0.371999	e_late_f15_01=0
1547	59	0	1	0.419388	0.0611783	0.472815	0.371999	e_late_f15_01=0
1548	58	0	1	0.419388	0.0611783	0.472815	0.371999	e_late_f15_01=0
1552	57	0	1	0.419388	0.0611783	0.472815	0.371999	e_late_f15_01=0
1588	56	0	1	0.419388	0.0611783	0.472815	0.371999	e_late_f15_01=0
1595	55	1	0	0.411763	0.0638708	0.466675	0.363313	e_late_f15_01=0
1659	54	0	1	0.411763	0.0638708	0.466675	0.363313	e_late_f15_01=0
1661	53	1	0	0.403994	0.0666508	0.460371	0.354521	e_late_f15_01=0
1667	52	0	2	0.403994	0.0666508	0.460371	0.354521	e_late_f15_01=0
1688	50	0	1	0.403994	0.0666508	0.460371	0.354521	e_late_f15_01=0
1708	49	0	1	0.403994	0.0666508	0.460371	0.354521	e_late_f15_01=0
1709	48	0	3	0.403994	0.0666508	0.460371	0.354521	e_late_f15_01=0
1723	45	0	1	0.403994	0.0666508	0.460371	0.354521	e_late_f15_01=0
1757	44	0	1	0.403994	0.0666508	0.460371	0.354521	e_late_f15_01=0
1765	43	0	1	0.403994	0.0666508	0.460371	0.354521	e_late_f15_01=0
1772	42	0	1	0.403994	0.0666508	0.460371	0.354521	e_late_f15_01=0
1793	41	0	1	0.403994	0.0666508	0.460371	0.354521	e_late_f15_01=0
1809	40	1	0	0.393894	0.0712976	0.452969	0.342524	e_late_f15_01=0
1819	39	0	1	0.393894	0.0712976	0.452969	0.342524	e_late_f15_01=0
1870	38	0	1	0.393894	0.0712976	0.452969	0.342524	e_late_f15_01=0
1924	37	0	1	0.393894	0.0712976	0.452969	0.342524	e_late_f15_01=0
1940	36	0	1	0.393894	0.0712976	0.452969	0.342524	e_late_f15_01=0
1961	35	0	1	0.393894	0.0712976	0.452969	0.342524	e_late_f15_01=0
1982	34	0	1	0.393894	0.0712976	0.452969	0.342524	e_late_f15_01=0
1995	33	0	1	0.393894	0.0712976	0.452969	0.342524	e_late_f15_01=0
2024	32	0	1	0.393894	0.0712976	0.452969	0.342524	e_late_f15_01=0
2031	31	0	1	0.393894	0.0712976	0.452969	0.342524	e_late_f15_01=0
2052	30	0	1	0.393894	0.0712976	0.452969	0.342524	e_late_f15_01=0
2059	29	0	1	0.393894	0.0712976	0.452969	0.342524	e_late_f15_01=0
2094	28	0	1	0.393894	0.0712976	0.452969	0.342524	e_late_f15_01=0
2101	27	0	1	0.393894	0.0712976	0.452969	0.342524	e_late_f15_01=0
2128	26	0	1	0.393894	0.0712976	0.452969	0.342524	e_late_f15_01=0
2136	25	0	1	0.393894	0.0712976	0.452969	0.342524	e_late_f15_01=0
2169	24	0	2	0.393894	0.0712976	0.452969	0.342524	e_late_f15_01=0
2178	22	0	1	0.393894	0.0712976	0.452969	0.342524	e_late_f15_01=0
2184	21	0	1	0.393894	0.0712976	0.452969	0.342524	e_late_f15_01=0
2185	20	0	2	0.393894	0.0712976	0.452969	0.342524	e_late_f15_01=0
2192	18	0	2	0.393894	0.0712976	0.452969	0.342524	e_late_f15_01=0
2217	16	0	1	0.393894	0.0712976	0.452969	0.342524	e_late_f15_01=0
2297	15	0	1	0.393894	0.0712976	0.452969	0.342524	e_late_f15_01=0
2303	14	0	1	0.393894	0.0712976	0.452969	0.342524	e_late_f15_01=0
2337	13	0	1	0.393894	0.0712976	0.452969	0.342524	e_late_f15_01=0
2342	12	0	1	0.393894	0.0712976	0.452969	0.342524	e_late_f15_01=0
2379	11	0	1	0.393894	0.0712976	0.452969	0.342524	e_late_f15_01=0
2388	10	0	1	0.393894	0.0712976	0.452969	0.342524	e_late_f15_01=0
2392	9	0	1	0.393894	0.0712976	0.452969	0.342524	e_late_f15_01=0
2393	8	0	1	0.393894	0.0712976	0.452969	0.342524	e_late_f15_01=0
2507	7	0	1	0.393894	0.0712976	0.452969	0.342524	e_late_f15_01=0
2519	6	0	1	0.393894	0.0712976	0.452969	0.342524	e_late_f15_01=0
2528	5	0	1	0.393894	0.0712976	0.452969	0.342524	e_late_f15_01=0
2548	4	0	1	0.393894	0.0712976	0.452969	0.342524	e_late_f15_01=0
2598	3	0	1	0.393894	0.0712976	0.452969	0.342524	e_late_f15_01=0
2612	2	0	1	0.393894	0.0712976	0.452969	0.342524	e_late_f15_01=0
2659	1	0	1	0.393894	0.0712976	0.452969	0.342524	e_late_f15_01=0
12	36	1	0	0.972222	0.0281718	1	0.919995	e_late_f15_01=1
14	35	1	0	0.944444	0.0404226	1	0.872506	e_late_f15_01=1
16	34	1	0	0.916667	0.0502519	1	0.830686	e_late_f15_01=1
19	33	1	0	0.888889	0.0589256	0.997712	0.791936	e_late_f15_01=1
22	32	1	0	0.861111	0.0669349	0.981826	0.755238	e_late_f15_01=1
41	31	1	0	0.833333	0.0745356	0.964414	0.720069	e_late_f15_01=1
54	30	1	0	0.805556	0.0818839	0.945791	0.686113	e_late_f15_01=1
60	29	1	0	0.777778	0.0890871	0.926161	0.653167	e_late_f15_01=1
67	28	1	0	0.75	0.096225	0.905666	0.62109	e_late_f15_01=1
72	27	1	0	0.722222	0.103362	0.884409	0.589778	e_late_f15_01=1
98	26	1	0	0.694444	0.110554	0.862465	0.559157	e_late_f15_01=1
111	25	1	0	0.666667	0.117851	0.839893	0.529168	e_late_f15_01=1
127	24	1	1	0.638889	0.125302	0.816737	0.499768	e_late_f15_01=1
176	22	1	0	0.609848	0.13366	0.792489	0.4693	e_late_f15_01=1
186	21	0	1	0.609848	0.13366	0.792489	0.4693	e_late_f15_01=1
211	20	1	0	0.579356	0.143166	0.767024	0.437605	e_late_f15_01=1
218	19	1	0	0.548864	0.153038	0.74085	0.406629	e_late_f15_01=1
219	18	1	0	0.518371	0.163366	0.714	0.376343	e_late_f15_01=1
225	17	1	0	0.487879	0.174256	0.686497	0.346725	e_late_f15_01=1
245	16	1	0	0.457386	0.185827	0.658354	0.317766	e_late_f15_01=1
336	15	0	1	0.457386	0.185827	0.658354	0.317766	e_late_f15_01=1
371	14	1	0	0.424716	0.200065	0.628629	0.286948	e_late_f15_01=1
474	13	0	1	0.424716	0.200065	0.628629	0.286948	e_late_f15_01=1
530	12	0	1	0.424716	0.200065	0.628629	0.286948	e_late_f15_01=1
537	11	1	0	0.386105	0.221624	0.596146	0.250069	e_late_f15_01=1
549	10	1	0	0.347495	0.245414	0.562141	0.214808	e_late_f15_01=1
588	9	0	1	0.347495	0.245414	0.562141	0.214808	e_late_f15_01=1
691	8	0	1	0.347495	0.245414	0.562141	0.214808	e_late_f15_01=1
692	7	0	1	0.347495	0.245414	0.562141	0.214808	e_late_f15_01=1
755	6	0	1	0.347495	0.245414	0.562141	0.214808	e_late_f15_01=1
777	5	0	1	0.347495	0.245414	0.562141	0.214808	e_late_f15_01=1
1134	4	0	1	0.347495	0.245414	0.562141	0.214808	e_late_f15_01=1
1177	3	0	1	0.347495	0.245414	0.562141	0.214808	e_late_f15_01=1
1364	2	0	1	0.347495	0.245414	0.562141	0.214808	e_late_f15_01=1
1491	1	0	1	0.347495	0.245414	0.562141	0.214808	e_late_f15_01=1

## Sheet: Figure 4B
Time {Days]	n.risk	n.event	n.censor	estimate	std.error	conf.high	conf.low	strata
3	679	1	0	0.998527	0.00147384	1	0.995647	e_late_f15_01=0
5	678	1	0	0.997054	0.00208586	1	0.992987	e_late_f15_01=0
7	677	2	0	0.994109	0.00295422	0.999882	0.98837	e_late_f15_01=0
10	675	1	0	0.992636	0.00330537	0.999088	0.986226	e_late_f15_01=0
11	674	2	0	0.989691	0.00391678	0.997318	0.982122	e_late_f15_01=0
12	672	1	0	0.988218	0.00419034	0.996368	0.980135	e_late_f15_01=0
13	671	1	0	0.986745	0.00444784	0.995385	0.978181	e_late_f15_01=0
14	670	1	0	0.985272	0.00469194	0.994375	0.976253	e_late_f15_01=0
15	669	1	0	0.9838	0.00492463	0.993341	0.97435	e_late_f15_01=0
17	668	1	0	0.982327	0.00514746	0.992288	0.972466	e_late_f15_01=0
18	667	2	0	0.979381	0.00556824	0.990129	0.968751	e_late_f15_01=0
19	665	2	0	0.976436	0.00596168	0.987912	0.965093	e_late_f15_01=0
21	663	1	0	0.974963	0.00614979	0.986786	0.963282	e_late_f15_01=0
22	662	3	0	0.970545	0.00668555	0.983346	0.95791	e_late_f15_01=0
24	659	2	0	0.967599	0.00702253	0.981009	0.954373	e_late_f15_01=0
25	657	1	0	0.966127	0.00718583	0.97983	0.952615	e_late_f15_01=0
26	656	2	0	0.963181	0.0075032	0.97745	0.94912	e_late_f15_01=0
30	654	1	0	0.961708	0.00765764	0.976251	0.947382	e_late_f15_01=0
31	653	1	0	0.960236	0.0078095	0.975046	0.94565	e_late_f15_01=0
32	652	2	0	0.95729	0.00810602	0.972621	0.942201	e_late_f15_01=0
33	650	1	0	0.955817	0.00825094	0.9714	0.940485	e_late_f15_01=0
34	649	2	0	0.952872	0.00853469	0.968945	0.937065	e_late_f15_01=0
35	647	2	0	0.949926	0.00881099	0.966473	0.933663	e_late_f15_01=0
36	645	1	0	0.948454	0.00894656	0.965231	0.931967	e_late_f15_01=0
37	644	1	0	0.946981	0.00908052	0.963986	0.930276	e_late_f15_01=0
40	643	3	0	0.942563	0.00947343	0.960227	0.925223	e_late_f15_01=0
41	640	1	0	0.94109	0.00960162	0.958968	0.923545	e_late_f15_01=0
42	639	1	0	0.939617	0.00972852	0.957705	0.921871	e_late_f15_01=0
43	638	1	0	0.938144	0.00985417	0.95644	0.920199	e_late_f15_01=0
44	637	2	0	0.935199	0.0101019	0.9539	0.916865	e_late_f15_01=0
45	635	1	0	0.933726	0.0102241	0.952626	0.915201	e_late_f15_01=0
46	634	1	0	0.932253	0.0103453	0.951349	0.913541	e_late_f15_01=0
47	633	1	0	0.930781	0.0104654	0.95007	0.911883	e_late_f15_01=0
48	632	1	0	0.929308	0.0105845	0.948788	0.910228	e_late_f15_01=0
50	631	1	0	0.927835	0.0107027	0.947504	0.908575	e_late_f15_01=0
52	630	1	0	0.926362	0.0108199	0.946217	0.906924	e_late_f15_01=0
55	629	1	0	0.92489	0.0109363	0.944928	0.905276	e_late_f15_01=0
59	628	1	0	0.923417	0.0110518	0.943637	0.90363	e_late_f15_01=0
60	627	1	0	0.921944	0.0111665	0.942344	0.901986	e_late_f15_01=0
61	626	1	0	0.920471	0.0112803	0.941049	0.900344	e_late_f15_01=0
64	625	1	0	0.918999	0.0113934	0.939751	0.898704	e_late_f15_01=0
65	624	1	0	0.917526	0.0115058	0.938452	0.897066	e_late_f15_01=0
66	623	1	0	0.916053	0.0116174	0.93715	0.895431	e_late_f15_01=0
67	622	2	0	0.913108	0.0118385	0.934542	0.892165	e_late_f15_01=0
68	620	2	0	0.910162	0.0120569	0.931926	0.888906	e_late_f15_01=0
69	618	2	0	0.907216	0.0122728	0.929304	0.885654	e_late_f15_01=0
71	616	1	0	0.905744	0.0123799	0.92799	0.884031	e_late_f15_01=0
72	615	2	0	0.902798	0.0125924	0.925357	0.880789	e_late_f15_01=0
73	613	1	0	0.901325	0.0126978	0.924038	0.879171	e_late_f15_01=0
76	612	1	0	0.899853	0.0128026	0.922718	0.877554	e_late_f15_01=0
77	611	1	0	0.89838	0.012907	0.921396	0.875939	e_late_f15_01=0
78	610	1	0	0.896907	0.0130108	0.920073	0.874325	e_late_f15_01=0
80	609	2	0	0.893962	0.0132171	0.917422	0.871101	e_late_f15_01=0
81	607	2	0	0.891016	0.0134216	0.914766	0.867883	e_late_f15_01=0
82	605	1	0	0.889543	0.0135231	0.913436	0.866276	e_late_f15_01=0
86	604	1	0	0.888071	0.0136243	0.912104	0.86467	e_late_f15_01=0
88	603	2	0	0.885125	0.0138253	0.909437	0.861463	e_late_f15_01=0
90	601	1	0	0.883652	0.0139253	0.908102	0.859861	e_late_f15_01=0
91	600	2	0	0.880707	0.014124	0.905428	0.856661	e_late_f15_01=0
92	598	1	1	0.879234	0.0142228	0.904089	0.855063	e_late_f15_01=0
94	596	1	0	0.877759	0.0143216	0.902747	0.853463	e_late_f15_01=0
95	595	1	0	0.876284	0.01442	0.901403	0.851864	e_late_f15_01=0
97	594	0	2	0.876284	0.01442	0.901403	0.851864	e_late_f15_01=0
98	592	2	0	0.873323	0.0146172	0.898705	0.848658	e_late_f15_01=0
99	590	1	1	0.871843	0.0147153	0.897354	0.847057	e_late_f15_01=0
100	588	1	0	0.87036	0.0148134	0.896001	0.845454	e_late_f15_01=0
101	587	2	0	0.867395	0.0150087	0.89329	0.842251	e_late_f15_01=0
102	585	2	0	0.864429	0.0152028	0.890574	0.839052	e_late_f15_01=0
103	583	0	1	0.864429	0.0152028	0.890574	0.839052	e_late_f15_01=0
104	582	0	1	0.864429	0.0152028	0.890574	0.839052	e_late_f15_01=0
106	581	1	3	0.862942	0.0153001	0.889211	0.837448	e_late_f15_01=0
110	577	1	0	0.861446	0.0153981	0.887841	0.835836	e_late_f15_01=0
111	576	1	2	0.85995	0.0154959	0.886469	0.834225	e_late_f15_01=0
113	573	0	2	0.85995	0.0154959	0.886469	0.834225	e_late_f15_01=0
114	571	1	0	0.858444	0.0155947	0.885088	0.832603	e_late_f15_01=0
115	570	3	0	0.853926	0.0158895	0.880939	0.827742	e_late_f15_01=0
116	567	2	0	0.850914	0.0160848	0.878167	0.824507	e_late_f15_01=0
117	565	0	1	0.850914	0.0160848	0.878167	0.824507	e_late_f15_01=0
118	564	1	0	0.849406	0.0161824	0.876778	0.822888	e_late_f15_01=0
119	563	2	0	0.846388	0.0163769	0.873996	0.819652	e_late_f15_01=0
120	561	0	3	0.846388	0.0163769	0.873996	0.819652	e_late_f15_01=0
121	558	1	0	0.844871	0.0164748	0.872597	0.818026	e_late_f15_01=0
122	557	1	0	0.843354	0.0165725	0.871198	0.816401	e_late_f15_01=0
123	556	1	0	0.841838	0.01667	0.869797	0.814777	e_late_f15_01=0
125	555	1	1	0.840321	0.0167673	0.868395	0.813154	e_late_f15_01=0
126	553	1	0	0.838801	0.0168647	0.86699	0.811529	e_late_f15_01=0
127	552	0	1	0.838801	0.0168647	0.86699	0.811529	e_late_f15_01=0
128	551	2	0	0.835757	0.0170596	0.864173	0.808274	e_late_f15_01=0
130	549	1	0	0.834234	0.0171567	0.862764	0.806648	e_late_f15_01=0
132	548	0	1	0.834234	0.0171567	0.862764	0.806648	e_late_f15_01=0
133	547	1	0	0.832709	0.017254	0.861351	0.80502	e_late_f15_01=0
134	546	0	2	0.832709	0.017254	0.861351	0.80502	e_late_f15_01=0
135	544	1	0	0.831178	0.0173518	0.859932	0.803386	e_late_f15_01=0
138	543	0	2	0.831178	0.0173518	0.859932	0.803386	e_late_f15_01=0
139	541	1	0	0.829642	0.0174502	0.858508	0.801747	e_late_f15_01=0
140	540	2	1	0.826569	0.0176463	0.855657	0.79847	e_late_f15_01=0
141	537	1	0	0.82503	0.0177445	0.854228	0.79683	e_late_f15_01=0
142	536	1	0	0.823491	0.0178425	0.852798	0.795191	e_late_f15_01=0
143	535	1	0	0.821952	0.0179403	0.851368	0.793552	e_late_f15_01=0
144	534	1	0	0.820412	0.018038	0.849936	0.791914	e_late_f15_01=0
145	533	1	0	0.818873	0.0181355	0.848503	0.790278	e_late_f15_01=0
147	532	2	0	0.815795	0.01833	0.845636	0.787007	e_late_f15_01=0
148	530	1	1	0.814255	0.018427	0.844201	0.785372	e_late_f15_01=0
149	528	1	0	0.812713	0.0185243	0.842763	0.783735	e_late_f15_01=0
150	527	1	0	0.811171	0.0186214	0.841324	0.782099	e_late_f15_01=0
153	526	0	1	0.811171	0.0186214	0.841324	0.782099	e_late_f15_01=0
156	525	2	0	0.808081	0.018816	0.838438	0.778823	e_late_f15_01=0
157	523	1	0	0.806536	0.018913	0.836994	0.777186	e_late_f15_01=0
158	522	0	1	0.806536	0.018913	0.836994	0.777186	e_late_f15_01=0
160	521	1	2	0.804988	0.0190104	0.835547	0.775546	e_late_f15_01=0
161	518	1	1	0.803434	0.0191083	0.834094	0.7739	e_late_f15_01=0
164	516	2	0	0.80032	0.0193046	0.831181	0.770604	e_late_f15_01=0
166	514	0	1	0.80032	0.0193046	0.831181	0.770604	e_late_f15_01=0
172	513	1	0	0.79876	0.019403	0.829721	0.768954	e_late_f15_01=0
173	512	0	1	0.79876	0.019403	0.829721	0.768954	e_late_f15_01=0
174	511	1	0	0.797196	0.0195016	0.828257	0.767301	e_late_f15_01=0
175	510	1	2	0.795633	0.0196002	0.826793	0.765648	e_late_f15_01=0
177	507	1	0	0.794064	0.0196993	0.825322	0.76399	e_late_f15_01=0
179	506	1	0	0.792495	0.0197984	0.823851	0.762332	e_late_f15_01=0
180	505	0	1	0.792495	0.0197984	0.823851	0.762332	e_late_f15_01=0
183	504	1	0	0.790922	0.0198978	0.822377	0.760671	e_late_f15_01=0
185	503	2	0	0.787778	0.0200962	0.819426	0.757352	e_late_f15_01=0
191	501	1	0	0.786205	0.0201953	0.817949	0.755693	e_late_f15_01=0
193	500	2	0	0.78306	0.0203932	0.814993	0.752379	e_late_f15_01=0
194	498	0	1	0.78306	0.0203932	0.814993	0.752379	e_late_f15_01=0
195	497	0	1	0.78306	0.0203932	0.814993	0.752379	e_late_f15_01=0
196	496	1	1	0.781482	0.0204928	0.813509	0.750715	e_late_f15_01=0
197	494	0	1	0.781482	0.0204928	0.813509	0.750715	e_late_f15_01=0
201	493	0	1	0.781482	0.0204928	0.813509	0.750715	e_late_f15_01=0
204	492	1	0	0.779893	0.0205936	0.812016	0.749041	e_late_f15_01=0
206	491	1	0	0.778305	0.0206942	0.810522	0.747368	e_late_f15_01=0
207	490	3	0	0.77354	0.0209958	0.806036	0.742354	e_late_f15_01=0
209	487	1	0	0.771951	0.0210962	0.804539	0.740684	e_late_f15_01=0
213	486	1	0	0.770363	0.0211965	0.803041	0.739014	e_late_f15_01=0
221	485	1	0	0.768775	0.0212967	0.801543	0.737346	e_late_f15_01=0
222	484	1	0	0.767186	0.0213969	0.800044	0.735678	e_late_f15_01=0
225	483	1	0	0.765598	0.0214971	0.798544	0.734011	e_late_f15_01=0
226	482	2	0	0.762421	0.0216972	0.795543	0.730678	e_late_f15_01=0
228	480	1	0	0.760833	0.0217972	0.794041	0.729013	e_late_f15_01=0
231	479	2	1	0.757656	0.0219971	0.791035	0.725685	e_late_f15_01=0
232	476	1	0	0.756064	0.0220974	0.789529	0.724018	e_late_f15_01=0
234	475	1	0	0.754472	0.0221976	0.788022	0.722352	e_late_f15_01=0
235	474	1	0	0.752881	0.0222979	0.786514	0.720686	e_late_f15_01=0
237	473	0	1	0.752881	0.0222979	0.786514	0.720686	e_late_f15_01=0
238	472	1	0	0.751286	0.0223985	0.785002	0.719017	e_late_f15_01=0
240	471	2	0	0.748095	0.0225997	0.781977	0.715682	e_late_f15_01=0
243	469	2	0	0.744905	0.0228009	0.778949	0.712349	e_late_f15_01=0
245	467	2	2	0.741715	0.0230019	0.775919	0.709019	e_late_f15_01=0
248	463	1	0	0.740113	0.0231033	0.774397	0.707347	e_late_f15_01=0
250	462	0	2	0.740113	0.0231033	0.774397	0.707347	e_late_f15_01=0
251	460	2	0	0.736895	0.0233079	0.771339	0.703989	e_late_f15_01=0
254	458	1	0	0.735286	0.0234102	0.769809	0.702311	e_late_f15_01=0
257	457	1	0	0.733677	0.0235124	0.768279	0.700634	e_late_f15_01=0
259	456	0	1	0.733677	0.0235124	0.768279	0.700634	e_late_f15_01=0
261	455	1	0	0.732065	0.0236151	0.766745	0.698954	e_late_f15_01=0
263	454	2	1	0.72884	0.0238206	0.763675	0.695594	e_late_f15_01=0
266	451	0	1	0.72884	0.0238206	0.763675	0.695594	e_late_f15_01=0
267	450	1	0	0.72722	0.0239243	0.762132	0.693908	e_late_f15_01=0
271	449	1	0	0.725601	0.0240279	0.760589	0.692221	e_late_f15_01=0
272	448	1	0	0.723981	0.0241316	0.759046	0.690536	e_late_f15_01=0
273	447	1	1	0.722361	0.0242353	0.757502	0.688851	e_late_f15_01=0
274	445	1	0	0.720738	0.0243395	0.755954	0.687163	e_late_f15_01=0
275	444	1	0	0.719115	0.0244437	0.754405	0.685475	e_late_f15_01=0
278	443	2	0	0.715868	0.0246523	0.751307	0.682102	e_late_f15_01=0
279	441	1	0	0.714245	0.0247566	0.749756	0.680416	e_late_f15_01=0
281	440	0	1	0.714245	0.0247566	0.749756	0.680416	e_late_f15_01=0
282	439	1	0	0.712618	0.0248614	0.748202	0.678726	e_late_f15_01=0
283	438	1	0	0.710991	0.0249662	0.746647	0.677038	e_late_f15_01=0
287	437	1	1	0.709364	0.0250711	0.745092	0.67535	e_late_f15_01=0
290	435	1	0	0.707733	0.0251765	0.743532	0.673658	e_late_f15_01=0
292	434	1	0	0.706103	0.025282	0.741973	0.671967	e_late_f15_01=0
294	433	0	1	0.706103	0.025282	0.741973	0.671967	e_late_f15_01=0
295	432	2	1	0.702834	0.025494	0.738845	0.668578	e_late_f15_01=0
297	429	1	0	0.701195	0.0256006	0.737276	0.66688	e_late_f15_01=0
298	428	2	0	0.697919	0.025814	0.734138	0.663486	e_late_f15_01=0
303	426	1	0	0.69628	0.0259207	0.732568	0.66179	e_late_f15_01=0
304	425	2	0	0.693004	0.0261345	0.729426	0.6584	e_late_f15_01=0
305	423	1	0	0.691365	0.0262414	0.727854	0.656706	e_late_f15_01=0
311	422	1	0	0.689727	0.0263484	0.726282	0.655012	e_late_f15_01=0
313	421	1	0	0.688089	0.0264555	0.724709	0.653319	e_late_f15_01=0
316	420	1	0	0.686451	0.0265627	0.723135	0.651627	e_late_f15_01=0
317	419	1	0	0.684812	0.02667	0.721561	0.649935	e_late_f15_01=0
320	418	1	0	0.683174	0.0267773	0.719986	0.648244	e_late_f15_01=0
324	417	1	0	0.681536	0.0268848	0.718411	0.646553	e_late_f15_01=0
326	416	1	0	0.679897	0.0269923	0.716835	0.644863	e_late_f15_01=0
327	415	1	0	0.678259	0.0270999	0.715258	0.643173	e_late_f15_01=0
329	414	0	1	0.678259	0.0270999	0.715258	0.643173	e_late_f15_01=0
332	413	1	0	0.676617	0.0272081	0.713678	0.64148	e_late_f15_01=0
335	412	2	1	0.673332	0.0274248	0.710515	0.638095	e_late_f15_01=0
336	409	0	1	0.673332	0.0274248	0.710515	0.638095	e_late_f15_01=0
339	408	1	0	0.671682	0.0275344	0.708926	0.636394	e_late_f15_01=0
340	407	1	0	0.670032	0.027644	0.707336	0.634694	e_late_f15_01=0
341	406	0	1	0.670032	0.027644	0.707336	0.634694	e_late_f15_01=0
343	405	2	1	0.666723	0.0278648	0.704148	0.631287	e_late_f15_01=0
346	402	2	0	0.663406	0.0280871	0.70095	0.627872	e_late_f15_01=0
347	400	1	0	0.661747	0.0281984	0.69935	0.626166	e_late_f15_01=0
349	399	1	1	0.660089	0.0283099	0.69775	0.62446	e_late_f15_01=0
350	397	1	1	0.658426	0.028422	0.696145	0.622751	e_late_f15_01=0
351	395	0	1	0.658426	0.028422	0.696145	0.622751	e_late_f15_01=0
355	394	1	0	0.656755	0.0285354	0.694533	0.621032	e_late_f15_01=0
356	393	1	1	0.655084	0.0286489	0.692919	0.619314	e_late_f15_01=0
360	391	1	0	0.653408	0.0287631	0.691302	0.617592	e_late_f15_01=0
363	390	0	1	0.653408	0.0287631	0.691302	0.617592	e_late_f15_01=0
364	389	1	1	0.651729	0.028878	0.68968	0.615865	e_late_f15_01=0
365	387	0	2	0.651729	0.028878	0.68968	0.615865	e_late_f15_01=0
366	385	1	0	0.650036	0.0289949	0.688046	0.614125	e_late_f15_01=0
375	384	1	1	0.648343	0.0291119	0.686412	0.612385	e_late_f15_01=0
377	382	1	0	0.646646	0.0292297	0.684773	0.610641	e_late_f15_01=0
378	381	0	2	0.646646	0.0292297	0.684773	0.610641	e_late_f15_01=0
384	379	1	0	0.64494	0.0293489	0.683126	0.608888	e_late_f15_01=0
385	378	0	3	0.64494	0.0293489	0.683126	0.608888	e_late_f15_01=0
390	375	0	1	0.64494	0.0293489	0.683126	0.608888	e_late_f15_01=0
392	374	0	1	0.64494	0.0293489	0.683126	0.608888	e_late_f15_01=0
398	373	1	0	0.643211	0.0294714	0.681458	0.60711	e_late_f15_01=0
404	372	1	0	0.641481	0.0295941	0.67979	0.605332	e_late_f15_01=0
405	371	1	0	0.639752	0.0297169	0.678121	0.603555	e_late_f15_01=0
406	370	0	1	0.639752	0.0297169	0.678121	0.603555	e_late_f15_01=0
407	369	1	2	0.638019	0.0298405	0.676447	0.601774	e_late_f15_01=0
409	366	1	0	0.636275	0.0299657	0.674764	0.599982	e_late_f15_01=0
414	365	0	1	0.636275	0.0299657	0.674764	0.599982	e_late_f15_01=0
415	364	2	0	0.632779	0.0302179	0.671388	0.596391	e_late_f15_01=0
416	362	1	0	0.631031	0.0303442	0.6697	0.594596	e_late_f15_01=0
417	361	1	0	0.629283	0.0304708	0.66801	0.592802	e_late_f15_01=0
419	360	0	2	0.629283	0.0304708	0.66801	0.592802	e_late_f15_01=0
420	358	0	1	0.629283	0.0304708	0.66801	0.592802	e_late_f15_01=0
421	357	0	1	0.629283	0.0304708	0.66801	0.592802	e_late_f15_01=0
422	356	2	0	0.625748	0.0307301	0.664595	0.589172	e_late_f15_01=0
424	354	1	0	0.62398	0.03086	0.662886	0.587358	e_late_f15_01=0
426	353	0	1	0.62398	0.03086	0.662886	0.587358	e_late_f15_01=0
427	352	1	0	0.622208	0.0309909	0.661173	0.585539	e_late_f15_01=0
428	351	0	1	0.622208	0.0309909	0.661173	0.585539	e_late_f15_01=0
429	350	1	0	0.62043	0.0311227	0.659454	0.583715	e_late_f15_01=0
430	349	1	0	0.618652	0.0312547	0.657735	0.581892	e_late_f15_01=0
434	348	1	0	0.616875	0.0313869	0.656014	0.58007	e_late_f15_01=0
435	347	0	1	0.616875	0.0313869	0.656014	0.58007	e_late_f15_01=0
438	346	0	1	0.616875	0.0313869	0.656014	0.58007	e_late_f15_01=0
440	345	3	0	0.61151	0.0317893	0.650823	0.574572	e_late_f15_01=0
441	342	1	1	0.609722	0.0319239	0.649091	0.572741	e_late_f15_01=0
445	340	1	0	0.607929	0.0320595	0.647354	0.570905	e_late_f15_01=0
449	339	0	2	0.607929	0.0320595	0.647354	0.570905	e_late_f15_01=0
452	337	1	0	0.606125	0.032197	0.645607	0.569058	e_late_f15_01=0
453	336	2	1	0.602517	0.0324725	0.642111	0.565365	e_late_f15_01=0
454	333	0	1	0.602517	0.0324725	0.642111	0.565365	e_late_f15_01=0
455	332	0	3	0.602517	0.0324725	0.642111	0.565365	e_late_f15_01=0
456	329	0	2	0.602517	0.0324725	0.642111	0.565365	e_late_f15_01=0
460	327	1	0	0.600675	0.0326167	0.640328	0.563477	e_late_f15_01=0
463	326	1	0	0.598832	0.032761	0.638545	0.561589	e_late_f15_01=0
467	325	1	0	0.59699	0.0329056	0.63676	0.559703	e_late_f15_01=0
470	324	0	2	0.59699	0.0329056	0.63676	0.559703	e_late_f15_01=0
471	322	1	0	0.595136	0.0330523	0.634965	0.557804	e_late_f15_01=0
472	321	1	0	0.593282	0.0331993	0.63317	0.555906	e_late_f15_01=0
477	320	0	2	0.593282	0.0331993	0.63317	0.555906	e_late_f15_01=0
482	318	0	1	0.593282	0.0331993	0.63317	0.555906	e_late_f15_01=0
484	317	0	1	0.593282	0.0331993	0.63317	0.555906	e_late_f15_01=0
487	316	1	0	0.591404	0.0333502	0.631353	0.553983	e_late_f15_01=0
489	315	1	0	0.589527	0.0335015	0.629535	0.552061	e_late_f15_01=0
491	314	1	0	0.587649	0.033653	0.627717	0.550139	e_late_f15_01=0
492	313	1	0	0.585772	0.0338048	0.625897	0.548219	e_late_f15_01=0
495	312	0	2	0.585772	0.0338048	0.625897	0.548219	e_late_f15_01=0
496	310	0	1	0.585772	0.0338048	0.625897	0.548219	e_late_f15_01=0
498	309	0	1	0.585772	0.0338048	0.625897	0.548219	e_late_f15_01=0
505	308	0	1	0.585772	0.0338048	0.625897	0.548219	e_late_f15_01=0
508	307	0	1	0.585772	0.0338048	0.625897	0.548219	e_late_f15_01=0
509	306	0	1	0.585772	0.0338048	0.625897	0.548219	e_late_f15_01=0
510	305	0	1	0.585772	0.0338048	0.625897	0.548219	e_late_f15_01=0
516	304	0	1	0.585772	0.0338048	0.625897	0.548219	e_late_f15_01=0
518	303	0	1	0.585772	0.0338048	0.625897	0.548219	e_late_f15_01=0
519	302	0	1	0.585772	0.0338048	0.625897	0.548219	e_late_f15_01=0
520	301	1	0	0.583826	0.0339682	0.624018	0.546222	e_late_f15_01=0
526	300	0	1	0.583826	0.0339682	0.624018	0.546222	e_late_f15_01=0
528	299	1	0	0.581873	0.034133	0.622132	0.54422	e_late_f15_01=0
531	298	0	1	0.581873	0.034133	0.622132	0.54422	e_late_f15_01=0
533	297	0	1	0.581873	0.034133	0.622132	0.54422	e_late_f15_01=0
538	296	0	1	0.581873	0.034133	0.622132	0.54422	e_late_f15_01=0
539	295	0	1	0.581873	0.034133	0.622132	0.54422	e_late_f15_01=0
540	294	0	3	0.581873	0.034133	0.622132	0.54422	e_late_f15_01=0
546	291	1	1	0.579873	0.0343061	0.620204	0.542165	e_late_f15_01=0
552	289	0	2	0.579873	0.0343061	0.620204	0.542165	e_late_f15_01=0
553	287	0	1	0.579873	0.0343061	0.620204	0.542165	e_late_f15_01=0
561	286	0	1	0.579873	0.0343061	0.620204	0.542165	e_late_f15_01=0
565	285	1	0	0.577839	0.0344857	0.618246	0.540073	e_late_f15_01=0
566	284	0	2	0.577839	0.0344857	0.618246	0.540073	e_late_f15_01=0
568	282	0	2	0.577839	0.0344857	0.618246	0.540073	e_late_f15_01=0
575	280	0	2	0.577839	0.0344857	0.618246	0.540073	e_late_f15_01=0
589	278	0	2	0.577839	0.0344857	0.618246	0.540073	e_late_f15_01=0
593	276	0	1	0.577839	0.0344857	0.618246	0.540073	e_late_f15_01=0
595	275	0	1	0.577839	0.0344857	0.618246	0.540073	e_late_f15_01=0
598	274	1	0	0.57573	0.034679	0.616223	0.537898	e_late_f15_01=0
604	273	1	0	0.573621	0.0348726	0.614198	0.535724	e_late_f15_01=0
610	272	0	1	0.573621	0.0348726	0.614198	0.535724	e_late_f15_01=0
614	271	1	0	0.571504	0.035068	0.612166	0.533543	e_late_f15_01=0
617	270	0	1	0.571504	0.035068	0.612166	0.533543	e_late_f15_01=0
621	269	1	0	0.56938	0.0352652	0.610126	0.531354	e_late_f15_01=0
624	268	1	2	0.567255	0.0354628	0.608085	0.529167	e_late_f15_01=0
628	265	0	2	0.567255	0.0354628	0.608085	0.529167	e_late_f15_01=0
629	263	0	2	0.567255	0.0354628	0.608085	0.529167	e_late_f15_01=0
634	261	1	0	0.565082	0.03567	0.606001	0.526925	e_late_f15_01=0
637	260	0	1	0.565082	0.03567	0.606001	0.526925	e_late_f15_01=0
638	259	0	1	0.565082	0.03567	0.606001	0.526925	e_late_f15_01=0
645	258	0	1	0.565082	0.03567	0.606001	0.526925	e_late_f15_01=0
649	257	1	0	0.562883	0.0358824	0.603895	0.524656	e_late_f15_01=0
651	256	0	1	0.562883	0.0358824	0.603895	0.524656	e_late_f15_01=0
652	255	0	1	0.562883	0.0358824	0.603895	0.524656	e_late_f15_01=0
657	254	0	1	0.562883	0.0358824	0.603895	0.524656	e_late_f15_01=0
658	253	1	0	0.560658	0.0361003	0.601765	0.52236	e_late_f15_01=0
659	252	0	1	0.560658	0.0361003	0.601765	0.52236	e_late_f15_01=0
663	251	1	0	0.558425	0.0363204	0.599626	0.520054	e_late_f15_01=0
664	250	0	1	0.558425	0.0363204	0.599626	0.520054	e_late_f15_01=0
665	249	0	2	0.558425	0.0363204	0.599626	0.520054	e_late_f15_01=0
666	247	1	0	0.556164	0.0365462	0.597463	0.517719	e_late_f15_01=0
692	246	0	1	0.556164	0.0365462	0.597463	0.517719	e_late_f15_01=0
694	245	1	1	0.553894	0.0367744	0.59529	0.515376	e_late_f15_01=0
707	243	1	1	0.551614	0.0370049	0.593108	0.513023	e_late_f15_01=0
708	241	0	1	0.551614	0.0370049	0.593108	0.513023	e_late_f15_01=0
710	240	1	0	0.549316	0.0372397	0.590909	0.51065	e_late_f15_01=0
712	239	0	1	0.549316	0.0372397	0.590909	0.51065	e_late_f15_01=0
713	238	1	0	0.547008	0.037477	0.5887	0.508268	e_late_f15_01=0
714	237	0	1	0.547008	0.037477	0.5887	0.508268	e_late_f15_01=0
715	236	0	1	0.547008	0.037477	0.5887	0.508268	e_late_f15_01=0
719	235	0	2	0.547008	0.037477	0.5887	0.508268	e_late_f15_01=0
720	233	1	0	0.54466	0.037723	0.586456	0.505843	e_late_f15_01=0
722	232	0	1	0.54466	0.037723	0.586456	0.505843	e_late_f15_01=0
726	231	0	1	0.54466	0.037723	0.586456	0.505843	e_late_f15_01=0
729	230	1	2	0.542292	0.0379738	0.584193	0.503396	e_late_f15_01=0
731	227	1	0	0.539903	0.0382296	0.581911	0.500927	e_late_f15_01=0
736	226	0	2	0.539903	0.0382296	0.581911	0.500927	e_late_f15_01=0
740	224	1	0	0.537493	0.0384905	0.57961	0.498436	e_late_f15_01=0
742	223	0	1	0.537493	0.0384905	0.57961	0.498436	e_late_f15_01=0
746	222	1	0	0.535072	0.0387544	0.577298	0.495934	e_late_f15_01=0
748	221	0	1	0.535072	0.0387544	0.577298	0.495934	e_late_f15_01=0
749	220	0	1	0.535072	0.0387544	0.577298	0.495934	e_late_f15_01=0
750	219	0	1	0.535072	0.0387544	0.577298	0.495934	e_late_f15_01=0
753	218	0	1	0.535072	0.0387544	0.577298	0.495934	e_late_f15_01=0
754	217	0	1	0.535072	0.0387544	0.577298	0.495934	e_late_f15_01=0
756	216	0	1	0.535072	0.0387544	0.577298	0.495934	e_late_f15_01=0
757	215	0	2	0.535072	0.0387544	0.577298	0.495934	e_late_f15_01=0
763	213	0	2	0.535072	0.0387544	0.577298	0.495934	e_late_f15_01=0
770	211	0	1	0.535072	0.0387544	0.577298	0.495934	e_late_f15_01=0
774	210	1	0	0.532524	0.0390472	0.574878	0.493289	e_late_f15_01=0
777	209	0	1	0.532524	0.0390472	0.574878	0.493289	e_late_f15_01=0
789	208	0	1	0.532524	0.0390472	0.574878	0.493289	e_late_f15_01=0
791	207	1	1	0.529951	0.0393464	0.572437	0.490619	e_late_f15_01=0
792	205	0	2	0.529951	0.0393464	0.572437	0.490619	e_late_f15_01=0
799	203	0	1	0.529951	0.0393464	0.572437	0.490619	e_late_f15_01=0
813	202	0	2	0.529951	0.0393464	0.572437	0.490619	e_late_f15_01=0
817	200	0	1	0.529951	0.0393464	0.572437	0.490619	e_late_f15_01=0
820	199	0	1	0.529951	0.0393464	0.572437	0.490619	e_late_f15_01=0
827	198	0	1	0.529951	0.0393464	0.572437	0.490619	e_late_f15_01=0
830	197	1	0	0.527261	0.0396741	0.569897	0.487815	e_late_f15_01=0
831	196	0	2	0.527261	0.0396741	0.569897	0.487815	e_late_f15_01=0
833	194	0	1	0.527261	0.0396741	0.569897	0.487815	e_late_f15_01=0
834	193	0	3	0.527261	0.0396741	0.569897	0.487815	e_late_f15_01=0
839	190	0	1	0.527261	0.0396741	0.569897	0.487815	e_late_f15_01=0
840	189	0	1	0.527261	0.0396741	0.569897	0.487815	e_late_f15_01=0
841	188	1	1	0.524456	0.040031	0.567262	0.484881	e_late_f15_01=0
847	186	1	0	0.521637	0.0403924	0.564612	0.481932	e_late_f15_01=0
848	185	0	1	0.521637	0.0403924	0.564612	0.481932	e_late_f15_01=0
852	184	2	0	0.515967	0.041125	0.559278	0.47601	e_late_f15_01=0
853	182	0	1	0.515967	0.041125	0.559278	0.47601	e_late_f15_01=0
855	181	0	2	0.515967	0.041125	0.559278	0.47601	e_late_f15_01=0
858	179	1	0	0.513084	0.0415048	0.556567	0.472999	e_late_f15_01=0
860	178	0	1	0.513084	0.0415048	0.556567	0.472999	e_late_f15_01=0
861	177	1	1	0.510186	0.0418897	0.553841	0.469971	e_late_f15_01=0
862	175	0	1	0.510186	0.0418897	0.553841	0.469971	e_late_f15_01=0
866	174	1	0	0.507253	0.0422844	0.551084	0.466909	e_late_f15_01=0
868	173	0	1	0.507253	0.0422844	0.551084	0.466909	e_late_f15_01=0
869	172	0	2	0.507253	0.0422844	0.551084	0.466909	e_late_f15_01=0
875	170	0	1	0.507253	0.0422844	0.551084	0.466909	e_late_f15_01=0
876	169	0	1	0.507253	0.0422844	0.551084	0.466909	e_late_f15_01=0
880	168	0	1	0.507253	0.0422844	0.551084	0.466909	e_late_f15_01=0
881	167	1	0	0.504216	0.0427088	0.54824	0.463727	e_late_f15_01=0
886	166	1	0	0.501179	0.0431341	0.545391	0.46055	e_late_f15_01=0
888	165	1	0	0.498141	0.0435604	0.542539	0.457376	e_late_f15_01=0
890	164	0	1	0.498141	0.0435604	0.542539	0.457376	e_late_f15_01=0
894	163	0	1	0.498141	0.0435604	0.542539	0.457376	e_late_f15_01=0
895	162	0	1	0.498141	0.0435604	0.542539	0.457376	e_late_f15_01=0
896	161	0	1	0.498141	0.0435604	0.542539	0.457376	e_late_f15_01=0
897	160	0	3	0.498141	0.0435604	0.542539	0.457376	e_late_f15_01=0
900	157	0	1	0.498141	0.0435604	0.542539	0.457376	e_late_f15_01=0
903	156	0	1	0.498141	0.0435604	0.542539	0.457376	e_late_f15_01=0
905	155	1	0	0.494927	0.0440386	0.539544	0.454	e_late_f15_01=0
910	154	0	1	0.494927	0.0440386	0.539544	0.454	e_late_f15_01=0
926	153	1	0	0.491692	0.0445242	0.536528	0.450603	e_late_f15_01=0
938	152	0	1	0.491692	0.0445242	0.536528	0.450603	e_late_f15_01=0
939	151	0	1	0.491692	0.0445242	0.536528	0.450603	e_late_f15_01=0
943	150	0	1	0.491692	0.0445242	0.536528	0.450603	e_late_f15_01=0
945	149	0	1	0.491692	0.0445242	0.536528	0.450603	e_late_f15_01=0
952	148	0	1	0.491692	0.0445242	0.536528	0.450603	e_late_f15_01=0
953	147	0	1	0.491692	0.0445242	0.536528	0.450603	e_late_f15_01=0
957	146	0	1	0.491692	0.0445242	0.536528	0.450603	e_late_f15_01=0
959	145	0	1	0.491692	0.0445242	0.536528	0.450603	e_late_f15_01=0
967	144	0	2	0.491692	0.0445242	0.536528	0.450603	e_late_f15_01=0
973	142	0	1	0.491692	0.0445242	0.536528	0.450603	e_late_f15_01=0
979	141	0	1	0.491692	0.0445242	0.536528	0.450603	e_late_f15_01=0
987	140	0	2	0.491692	0.0445242	0.536528	0.450603	e_late_f15_01=0
988	138	0	1	0.491692	0.0445242	0.536528	0.450603	e_late_f15_01=0
991	137	0	1	0.491692	0.0445242	0.536528	0.450603	e_late_f15_01=0
994	136	0	2	0.491692	0.0445242	0.536528	0.450603	e_late_f15_01=0
1002	134	0	1	0.491692	0.0445242	0.536528	0.450603	e_late_f15_01=0
1004	133	1	0	0.487996	0.0451593	0.533157	0.446659	e_late_f15_01=0
1014	132	0	1	0.487996	0.0451593	0.533157	0.446659	e_late_f15_01=0
1015	131	0	1	0.487996	0.0451593	0.533157	0.446659	e_late_f15_01=0
1016	130	0	4	0.487996	0.0451593	0.533157	0.446659	e_late_f15_01=0
1020	126	1	0	0.484123	0.0458569	0.52965	0.442509	e_late_f15_01=0
1023	125	0	1	0.484123	0.0458569	0.52965	0.442509	e_late_f15_01=0
1024	124	1	0	0.480218	0.0465663	0.526109	0.43833	e_late_f15_01=0
1031	123	2	0	0.47241	0.0479875	0.518998	0.430003	e_late_f15_01=0
1044	121	0	2	0.47241	0.0479875	0.518998	0.430003	e_late_f15_01=0
1051	119	0	2	0.47241	0.0479875	0.518998	0.430003	e_late_f15_01=0
1075	117	0	1	0.47241	0.0479875	0.518998	0.430003	e_late_f15_01=0
1077	116	0	1	0.47241	0.0479875	0.518998	0.430003	e_late_f15_01=0
1100	115	0	1	0.47241	0.0479875	0.518998	0.430003	e_late_f15_01=0
1105	114	0	1	0.47241	0.0479875	0.518998	0.430003	e_late_f15_01=0
1106	113	0	1	0.47241	0.0479875	0.518998	0.430003	e_late_f15_01=0
1114	112	0	1	0.47241	0.0479875	0.518998	0.430003	e_late_f15_01=0
1120	111	0	1	0.47241	0.0479875	0.518998	0.430003	e_late_f15_01=0
1121	110	0	1	0.47241	0.0479875	0.518998	0.430003	e_late_f15_01=0
1126	109	0	1	0.47241	0.0479875	0.518998	0.430003	e_late_f15_01=0
1127	108	0	1	0.47241	0.0479875	0.518998	0.430003	e_late_f15_01=0
1133	107	1	0	0.467995	0.0488975	0.515066	0.425226	e_late_f15_01=0
1139	106	0	1	0.467995	0.0488975	0.515066	0.425226	e_late_f15_01=0
1147	105	0	1	0.467995	0.0488975	0.515066	0.425226	e_late_f15_01=0
1156	104	0	1	0.467995	0.0488975	0.515066	0.425226	e_late_f15_01=0
1168	103	0	1	0.467995	0.0488975	0.515066	0.425226	e_late_f15_01=0
1170	102	0	1	0.467995	0.0488975	0.515066	0.425226	e_late_f15_01=0
1176	101	0	1	0.467995	0.0488975	0.515066	0.425226	e_late_f15_01=0
1177	100	0	1	0.467995	0.0488975	0.515066	0.425226	e_late_f15_01=0
1182	99	1	0	0.463268	0.0499404	0.510906	0.420071	e_late_f15_01=0
1184	98	0	1	0.463268	0.0499404	0.510906	0.420071	e_late_f15_01=0
1212	97	0	1	0.463268	0.0499404	0.510906	0.420071	e_late_f15_01=0
1226	96	0	1	0.463268	0.0499404	0.510906	0.420071	e_late_f15_01=0
1238	95	1	0	0.458391	0.0510492	0.506628	0.414747	e_late_f15_01=0
1253	94	0	1	0.458391	0.0510492	0.506628	0.414747	e_late_f15_01=0
1254	93	0	1	0.458391	0.0510492	0.506628	0.414747	e_late_f15_01=0
1266	92	0	1	0.458391	0.0510492	0.506628	0.414747	e_late_f15_01=0
1268	91	0	2	0.458391	0.0510492	0.506628	0.414747	e_late_f15_01=0
1275	89	1	0	0.453241	0.0522848	0.50215	0.409095	e_late_f15_01=0
1288	88	0	1	0.453241	0.0522848	0.50215	0.409095	e_late_f15_01=0
1289	87	0	1	0.453241	0.0522848	0.50215	0.409095	e_late_f15_01=0
1298	86	1	0	0.44797	0.0535771	0.49757	0.403315	e_late_f15_01=0
1303	85	0	1	0.44797	0.0535771	0.49757	0.403315	e_late_f15_01=0
1305	84	1	0	0.442637	0.0548993	0.492922	0.397482	e_late_f15_01=0
1322	83	0	1	0.442637	0.0548993	0.492922	0.397482	e_late_f15_01=0
1324	82	0	1	0.442637	0.0548993	0.492922	0.397482	e_late_f15_01=0
1337	81	0	1	0.442637	0.0548993	0.492922	0.397482	e_late_f15_01=0
1350	80	0	1	0.442637	0.0548993	0.492922	0.397482	e_late_f15_01=0
1357	79	0	1	0.442637	0.0548993	0.492922	0.397482	e_late_f15_01=0
1390	78	1	0	0.436963	0.0563953	0.488032	0.391238	e_late_f15_01=0
1391	77	1	0	0.431288	0.0578905	0.483107	0.385026	e_late_f15_01=0
1415	76	0	2	0.431288	0.0578905	0.483107	0.385026	e_late_f15_01=0
1422	74	0	1	0.431288	0.0578905	0.483107	0.385026	e_late_f15_01=0
1424	73	1	0	0.42538	0.0595111	0.478005	0.378548	e_late_f15_01=0
1442	72	0	1	0.42538	0.0595111	0.478005	0.378548	e_late_f15_01=0
1454	71	1	0	0.419388	0.0611783	0.472815	0.371999	e_late_f15_01=0
1462	70	0	1	0.419388	0.0611783	0.472815	0.371999	e_late_f15_01=0
1468	69	0	1	0.419388	0.0611783	0.472815	0.371999	e_late_f15_01=0
1478	68	0	1	0.419388	0.0611783	0.472815	0.371999	e_late_f15_01=0
1485	67	0	1	0.419388	0.0611783	0.472815	0.371999	e_late_f15_01=0
1491	66	0	1	0.419388	0.0611783	0.472815	0.371999	e_late_f15_01=0
1496	65	0	1	0.419388	0.0611783	0.472815	0.371999	e_late_f15_01=0
1499	64	0	1	0.419388	0.0611783	0.472815	0.371999	e_late_f15_01=0
1513	63	0	1	0.419388	0.0611783	0.472815	0.371999	e_late_f15_01=0
1519	62	0	1	0.419388	0.0611783	0.472815	0.371999	e_late_f15_01=0
1534	61	0	2	0.419388	0.0611783	0.472815	0.371999	e_late_f15_01=0
1547	59	0	1	0.419388	0.0611783	0.472815	0.371999	e_late_f15_01=0
1548	58	0	1	0.419388	0.0611783	0.472815	0.371999	e_late_f15_01=0
1552	57	0	1	0.419388	0.0611783	0.472815	0.371999	e_late_f15_01=0
1588	56	0	1	0.419388	0.0611783	0.472815	0.371999	e_late_f15_01=0
1595	55	1	0	0.411763	0.0638708	0.466675	0.363313	e_late_f15_01=0
1659	54	0	1	0.411763	0.0638708	0.466675	0.363313	e_late_f15_01=0
1661	53	1	0	0.403994	0.0666508	0.460371	0.354521	e_late_f15_01=0
1667	52	0	2	0.403994	0.0666508	0.460371	0.354521	e_late_f15_01=0
1688	50	0	1	0.403994	0.0666508	0.460371	0.354521	e_late_f15_01=0
1708	49	0	1	0.403994	0.0666508	0.460371	0.354521	e_late_f15_01=0
1709	48	0	3	0.403994	0.0666508	0.460371	0.354521	e_late_f15_01=0
1723	45	0	1	0.403994	0.0666508	0.460371	0.354521	e_late_f15_01=0
1757	44	0	1	0.403994	0.0666508	0.460371	0.354521	e_late_f15_01=0
1765	43	0	1	0.403994	0.0666508	0.460371	0.354521	e_late_f15_01=0
1772	42	0	1	0.403994	0.0666508	0.460371	0.354521	e_late_f15_01=0
1793	41	0	1	0.403994	0.0666508	0.460371	0.354521	e_late_f15_01=0
1809	40	1	0	0.393894	0.0712976	0.452969	0.342524	e_late_f15_01=0
1819	39	0	1	0.393894	0.0712976	0.452969	0.342524	e_late_f15_01=0
1870	38	0	1	0.393894	0.0712976	0.452969	0.342524	e_late_f15_01=0
1924	37	0	1	0.393894	0.0712976	0.452969	0.342524	e_late_f15_01=0
1940	36	0	1	0.393894	0.0712976	0.452969	0.342524	e_late_f15_01=0
1961	35	0	1	0.393894	0.0712976	0.452969	0.342524	e_late_f15_01=0
1982	34	0	1	0.393894	0.0712976	0.452969	0.342524	e_late_f15_01=0
1995	33	0	1	0.393894	0.0712976	0.452969	0.342524	e_late_f15_01=0
2024	32	0	1	0.393894	0.0712976	0.452969	0.342524	e_late_f15_01=0
2031	31	0	1	0.393894	0.0712976	0.452969	0.342524	e_late_f15_01=0
2052	30	0	1	0.393894	0.0712976	0.452969	0.342524	e_late_f15_01=0
2059	29	0	1	0.393894	0.0712976	0.452969	0.342524	e_late_f15_01=0
2094	28	0	1	0.393894	0.0712976	0.452969	0.342524	e_late_f15_01=0
2101	27	0	1	0.393894	0.0712976	0.452969	0.342524	e_late_f15_01=0
2128	26	0	1	0.393894	0.0712976	0.452969	0.342524	e_late_f15_01=0
2136	25	0	1	0.393894	0.0712976	0.452969	0.342524	e_late_f15_01=0
2169	24	0	2	0.393894	0.0712976	0.452969	0.342524	e_late_f15_01=0
2178	22	0	1	0.393894	0.0712976	0.452969	0.342524	e_late_f15_01=0
2184	21	0	1	0.393894	0.0712976	0.452969	0.342524	e_late_f15_01=0
2185	20	0	2	0.393894	0.0712976	0.452969	0.342524	e_late_f15_01=0
2192	18	0	2	0.393894	0.0712976	0.452969	0.342524	e_late_f15_01=0
2217	16	0	1	0.393894	0.0712976	0.452969	0.342524	e_late_f15_01=0
2297	15	0	1	0.393894	0.0712976	0.452969	0.342524	e_late_f15_01=0
2303	14	0	1	0.393894	0.0712976	0.452969	0.342524	e_late_f15_01=0
2337	13	0	1	0.393894	0.0712976	0.452969	0.342524	e_late_f15_01=0
2342	12	0	1	0.393894	0.0712976	0.452969	0.342524	e_late_f15_01=0
2379	11	0	1	0.393894	0.0712976	0.452969	0.342524	e_late_f15_01=0
2388	10	0	1	0.393894	0.0712976	0.452969	0.342524	e_late_f15_01=0
2392	9	0	1	0.393894	0.0712976	0.452969	0.342524	e_late_f15_01=0
2393	8	0	1	0.393894	0.0712976	0.452969	0.342524	e_late_f15_01=0
2507	7	0	1	0.393894	0.0712976	0.452969	0.342524	e_late_f15_01=0
2519	6	0	1	0.393894	0.0712976	0.452969	0.342524	e_late_f15_01=0
2528	5	0	1	0.393894	0.0712976	0.452969	0.342524	e_late_f15_01=0
2548	4	0	1	0.393894	0.0712976	0.452969	0.342524	e_late_f15_01=0
2598	3	0	1	0.393894	0.0712976	0.452969	0.342524	e_late_f15_01=0
2612	2	0	1	0.393894	0.0712976	0.452969	0.342524	e_late_f15_01=0
2659	1	0	1	0.393894	0.0712976	0.452969	0.342524	e_late_f15_01=0
12	36	1	0	0.972222	0.0281718	1	0.919995	e_late_f15_01=1
14	35	1	0	0.944444	0.0404226	1	0.872506	e_late_f15_01=1
16	34	1	0	0.916667	0.0502519	1	0.830686	e_late_f15_01=1
19	33	1	0	0.888889	0.0589256	0.997712	0.791936	e_late_f15_01=1
22	32	1	0	0.861111	0.0669349	0.981826	0.755238	e_late_f15_01=1
41	31	1	0	0.833333	0.0745356	0.964414	0.720069	e_late_f15_01=1
54	30	1	0	0.805556	0.0818839	0.945791	0.686113	e_late_f15_01=1
60	29	1	0	0.777778	0.0890871	0.926161	0.653167	e_late_f15_01=1
67	28	1	0	0.75	0.096225	0.905666	0.62109	e_late_f15_01=1
72	27	1	0	0.722222	0.103362	0.884409	0.589778	e_late_f15_01=1
98	26	1	0	0.694444	0.110554	0.862465	0.559157	e_late_f15_01=1
111	25	1	0	0.666667	0.117851	0.839893	0.529168	e_late_f15_01=1
127	24	1	1	0.638889	0.125302	0.816737	0.499768	e_late_f15_01=1
176	22	1	0	0.609848	0.13366	0.792489	0.4693	e_late_f15_01=1
186	21	0	1	0.609848	0.13366	0.792489	0.4693	e_late_f15_01=1
211	20	1	0	0.579356	0.143166	0.767024	0.437605	e_late_f15_01=1
218	19	1	0	0.548864	0.153038	0.74085	0.406629	e_late_f15_01=1
219	18	1	0	0.518371	0.163366	0.714	0.376343	e_late_f15_01=1
225	17	1	0	0.487879	0.174256	0.686497	0.346725	e_late_f15_01=1
245	16	1	0	0.457386	0.185827	0.658354	0.317766	e_late_f15_01=1
336	15	0	1	0.457386	0.185827	0.658354	0.317766	e_late_f15_01=1
371	14	1	0	0.424716	0.200065	0.628629	0.286948	e_late_f15_01=1
474	13	0	1	0.424716	0.200065	0.628629	0.286948	e_late_f15_01=1
530	12	0	1	0.424716	0.200065	0.628629	0.286948	e_late_f15_01=1
537	11	1	0	0.386105	0.221624	0.596146	0.250069	e_late_f15_01=1
549	10	1	0	0.347495	0.245414	0.562141	0.214808	e_late_f15_01=1
588	9	0	1	0.347495	0.245414	0.562141	0.214808	e_late_f15_01=1
691	8	0	1	0.347495	0.245414	0.562141	0.214808	e_late_f15_01=1
692	7	0	1	0.347495	0.245414	0.562141	0.214808	e_late_f15_01=1
755	6	0	1	0.347495	0.245414	0.562141	0.214808	e_late_f15_01=1
777	5	0	1	0.347495	0.245414	0.562141	0.214808	e_late_f15_01=1
1134	4	0	1	0.347495	0.245414	0.562141	0.214808	e_late_f15_01=1
1177	3	0	1	0.347495	0.245414	0.562141	0.214808	e_late_f15_01=1
1364	2	0	1	0.347495	0.245414	0.562141	0.214808	e_late_f15_01=1
1491	1	0	1	0.347495	0.245414	0.562141	0.214808	e_late_f15_01=1

## Sheet: Figure 5A,B
Average Hourly ORs (adjusted and unadjusted) for primary and secondary endpoints
Subgroup analysis: Location (OHSU vs. WU)
OR estimates the effect of shifting CAR T-Cell infusion time one hour earlier in the day.
Time Units: Clock Time														Time Units: Hours Past Sunrise
Analysis	subgroup_type	subgroup_var	subgroup_val	model	exposure	outcome	Avg. Hourly aOR	ci_lo	ci_hi	e_value	e_value_lo	p Value		Analysis	subgroup_type	subgroup_var	subgroup_val	model	exposure	outcome	Avg. Hourly aOR	ci_lo	ci_hi	e_value	e_value_lo	p Value
Subgroup	hospital	hospital	OHSU	Adjusted	Clock Time	90-day OS	0.7937	0.587665	1.07797	1.49322		NS		Subgroup	hospital	hospital	OHSU	Adjusted	Hours Past Sunrise	90-day OS	0.761817	0.569575	1.01779	1.5543		NS
Subgroup	hospital	hospital	OHSU	Adjusted	Clock Time	90-day EFS	1.03161	0.821666	1.30656	1.14189	1	NS		Subgroup	hospital	hospital	OHSU	Adjusted	Hours Past Sunrise	90-day EFS	0.954092	0.770075	1.18685	1.17979		NS
Subgroup	hospital	hospital	OHSU	Adjusted	Clock Time	No ICU Admission	1.10497	0.818724	1.47495	1.28311	1	NS		Subgroup	hospital	hospital	OHSU	Adjusted	Hours Past Sunrise	No ICU Admission	1.14016	0.861097	1.50237	1.33681	1	NS
Subgroup	hospital	hospital	OHSU	Adjusted	Clock Time	No Mechanical Ventilation	1.26196	0.674456	2.23637	1.49564	1	NS		Subgroup	hospital	hospital	OHSU	Adjusted	Hours Past Sunrise	No Mechanical Ventilation	1.26114	0.706999	2.18293	1.49467	1	NS
Subgroup	hospital	hospital	OHSU	Adjusted	Clock Time	No Vasopressor Support	1.33895	0.933358	1.91284	1.58354	1	NS		Subgroup	hospital	hospital	OHSU	Adjusted	Hours Past Sunrise	No Vasopressor Support	1.37182	0.967017	1.95441	1.6191	1	NS
Subgroup	hospital	hospital	OHSU	Adjusted	Clock Time	No Infection (any)	1.45551	1.06628	2.00334	1.70551	1.21611	Sig		Subgroup	hospital	hospital	OHSU	Adjusted	Hours Past Sunrise	No Infection (any)	1.53825	1.13839	2.11128	1.78614	1.33423	Sig
Subgroup	hospital	hospital	OHSU	Adjusted	Clock Time	No Grade 3/4 CRS	1.18427	0.701823	1.99276	1.39813	1	NS		Subgroup	hospital	hospital	OHSU	Adjusted	Hours Past Sunrise	No Grade 3/4 CRS	1.27081	0.76157	2.1231	1.50613	1	NS
Subgroup	hospital	hospital	OHSU	Adjusted	Clock Time	No Grad 3/4 ICANS	1.18198	0.899005	1.54134	1.39507	1	NS		Subgroup	hospital	hospital	OHSU	Adjusted	Hours Past Sunrise	No Grad 3/4 ICANS	1.2606	0.977394	1.62404	1.49403	1	NS
Subgroup	hospital	hospital	OHSU	Adjusted	Clock Time	No tocilizumab	1.01384	0.830725	1.23894	1.09023	1	NS		Subgroup	hospital	hospital	OHSU	Adjusted	Hours Past Sunrise	No tocilizumab	0.997758	0.826066	1.20537	1.03465		NS
Subgroup	hospital	hospital	OHSU	Adjusted	Clock Time	No anakinra	1.12223	0.8356	1.49106	1.31011	1	NS		Subgroup	hospital	hospital	OHSU	Adjusted	Hours Past Sunrise	No anakinra	1.18037	0.899848	1.54355	1.39291	1	NS
Subgroup	hospital	hospital	OHSU	Adjusted	Clock Time	365-day OS	0.887378	0.68963	1.13827	1.3172		NS		Subgroup	hospital	hospital	OHSU	Adjusted	Hours Past Sunrise	365-day OS	0.84577	0.66553	1.06933	1.39557		NS
Subgroup	hospital	hospital	OHSU	Adjusted	Clock Time	365-Day EFS	0.974088	0.766642	1.2354	1.12892		NS		Subgroup	hospital	hospital	OHSU	Adjusted	Hours Past Sunrise	365-Day EFS	0.904227	0.722287	1.12701	1.28463		NS
Subgroup	hospital	hospital	WU	Adjusted	Clock Time	90-day OS	0.665948	0.522154	0.842848	1.75097		Sig		Subgroup	hospital	hospital	BJH	Adjusted	Hours Past Sunrise	90-day OS	0.680663	0.53683	0.85742	1.71911		Sig
Subgroup	hospital	hospital	WU	Adjusted	Clock Time	90-day EFS	0.774051	0.644047	0.924376	1.53068		Sig		Subgroup	hospital	hospital	BJH	Adjusted	Hours Past Sunrise	90-day EFS	0.780449	0.653991	0.926667	1.51843		Sig
Subgroup	hospital	hospital	WU	Adjusted	Clock Time	No ICU Admission	1.22002	0.971692	1.52394	1.44437	1	NS		Subgroup	hospital	hospital	BJH	Adjusted	Hours Past Sunrise	No ICU Admission	1.19523	0.959652	1.48161	1.41258	1	NS
Subgroup	hospital	hospital	WU	Adjusted	Clock Time	No Mechanical Ventilation	1.50879	1.14304	2.00837	1.75791	1.341	Sig		Subgroup	hospital	hospital	BJH	Adjusted	Hours Past Sunrise	No Mechanical Ventilation	1.48034	1.13075	1.95122	1.73016	1.32295	Sig
Subgroup	hospital	hospital	WU	Adjusted	Clock Time	No Vasopressor Support	1.24174	0.981239	1.55823	1.47128	1	NS		Subgroup	hospital	hospital	BJH	Adjusted	Hours Past Sunrise	No Vasopressor Support	1.20096	0.953478	1.49992	1.42003	1	NS
Subgroup	hospital	hospital	WU	Adjusted	Clock Time	No Infection (any)	1.09879	0.92474	1.30309	1.27309	1	NS		Subgroup	hospital	hospital	BJH	Adjusted	Hours Past Sunrise	No Infection (any)	1.10947	0.940157	1.30816	1.29029	1	NS
Subgroup	hospital	hospital	WU	Adjusted	Clock Time	No Grade 3/4 CRS	1.00936	0.728873	1.35124	1.07317	1	NS		Subgroup	hospital	hospital	BJH	Adjusted	Hours Past Sunrise	No Grade 3/4 CRS	0.968856	0.701623	1.29607	1.14322		NS
Subgroup	hospital	hospital	WU	Adjusted	Clock Time	No Grad 3/4 ICANS	1.21638	1.00324	1.46988	1.43977	1.04191	Sig		Subgroup	hospital	hospital	BJH	Adjusted	Hours Past Sunrise	No Grad 3/4 ICANS	1.17493	0.975238	1.41005	1.38558	1	NS
Subgroup	hospital	hospital	WU	Adjusted	Clock Time	No tocilizumab	1.06709	0.898633	1.27337	1.21764	1	NS		Subgroup	hospital	hospital	BJH	Adjusted	Hours Past Sunrise	No tocilizumab	1.03283	0.875672	1.22237	1.14492	1	NS
Subgroup	hospital	hospital	WU	Adjusted	Clock Time	No anakinra	1.3216	1.0134	1.72077	1.56432	1.08865	Sig		Subgroup	hospital	hospital	BJH	Adjusted	Hours Past Sunrise	No anakinra	1.25842	0.978957	1.61543	1.49142	1	NS
Subgroup	hospital	hospital	WU	Adjusted	Clock Time	365-day OS	0.792502	0.662616	0.940919	1.49549		Sig		Subgroup	hospital	hospital	BJH	Adjusted	Hours Past Sunrise	365-day OS	0.794966	0.669755	0.937726	1.49082		Sig
Subgroup	hospital	hospital	WU	Adjusted	Clock Time	365-Day EFS	0.782622	0.649742	0.93324	1.51428		Sig		Subgroup	hospital	hospital	BJH	Adjusted	Hours Past Sunrise	365-Day EFS	0.800151	0.672234	0.944464	1.48102		Sig
Analysis	subgroup_type	subgroup_var	subgroup_val	model	exposure	outcome	Avg. Hourly aOR	ci_lo	ci_hi	e_value	e_value_lo	p Value		Analysis	subgroup_type	subgroup_var	subgroup_val	model	exposure	outcome	Avg. Hourly aOR	ci_lo	ci_hi	e_value	e_value_lo	p Value
Subgroup	hospital	hospital	OHSU	Unadjusted	Clock Time	90-day OS	0.853268	0.671223	1.09191	1.49322		NS		Subgroup	hospital	hospital	OHSU	Unadjusted	Hours Past Sunrise	90-day OS	0.836852	0.677928	1.03421	1.5543		NS
Subgroup	hospital	hospital	OHSU	Unadjusted	Clock Time	90-day EFS	1.03498	0.854898	1.26064	1.14189	1	NS		Subgroup	hospital	hospital	OHSU	Unadjusted	Hours Past Sunrise	90-day EFS	0.993059	0.843325	1.17243	1.17979		NS
Subgroup	hospital	hospital	OHSU	Unadjusted	Clock Time	No ICU Admission	1.09947	0.864441	1.38733	1.28311	1	NS		Subgroup	hospital	hospital	OHSU	Unadjusted	Hours Past Sunrise	No ICU Admission	1.05777	0.859653	1.2958	1.33681	1	NS
Subgroup	hospital	hospital	OHSU	Unadjusted	Clock Time	No Mechanical Ventilation	1.05291	0.694783	1.53913	1.49564	1	NS		Subgroup	hospital	hospital	OHSU	Unadjusted	Hours Past Sunrise	No Mechanical Ventilation	0.959688	0.668125	1.34763	1.49467	1	NS
Subgroup	hospital	hospital	OHSU	Unadjusted	Clock Time	No Vasopressor Support	1.16108	0.847774	1.56452	1.58354	1	NS		Subgroup	hospital	hospital	OHSU	Unadjusted	Hours Past Sunrise	No Vasopressor Support	1.097	0.834639	1.4292	1.6191	1	NS
Subgroup	hospital	hospital	OHSU	Unadjusted	Clock Time	No Infection (any)	1.55422	1.19668	2.03244	1.70551	1.21611	Sig		Subgroup	hospital	hospital	OHSU	Unadjusted	Hours Past Sunrise	No Infection (any)	1.37692	1.0925	1.74071	1.78614	1.33423	Sig
Subgroup	hospital	hospital	OHSU	Unadjusted	Clock Time	No Grade 3/4 CRS	1.1539	0.782845	1.65284	1.39813	1	NS		Subgroup	hospital	hospital	OHSU	Unadjusted	Hours Past Sunrise	No Grade 3/4 CRS	1.2972	0.93883	1.78234	1.50613	1	NS
Subgroup	hospital	hospital	OHSU	Unadjusted	Clock Time	No Grad 3/4 ICANS	1.11187	0.900898	1.36664	1.39507	1	NS		Subgroup	hospital	hospital	OHSU	Unadjusted	Hours Past Sunrise	No Grad 3/4 ICANS	1.12496	0.939562	1.34579	1.49403	1	NS
Subgroup	hospital	hospital	OHSU	Unadjusted	Clock Time	No tocilizumab	1.07734	0.913464	1.27463	1.09023	1	NS		Subgroup	hospital	hospital	OHSU	Unadjusted	Hours Past Sunrise	No tocilizumab	1.10439	0.95848	1.27626	1.03465		NS
Subgroup	hospital	hospital	OHSU	Unadjusted	Clock Time	No anakinra	1.24275	0.998982	1.54428	1.31011	1	NS		Subgroup	hospital	hospital	OHSU	Unadjusted	Hours Past Sunrise	No anakinra	1.15088	0.951483	1.39083	1.39291	1	NS
Subgroup	hospital	hospital	OHSU	Unadjusted	Clock Time	365-day OS	0.996089	0.829172	1.19846	1.3172		NS		Subgroup	hospital	hospital	OHSU	Unadjusted	Hours Past Sunrise	365-day OS	1.00407	0.85818	1.17598	1.39557		NS
Subgroup	hospital	hospital	OHSU	Unadjusted	Clock Time	365-Day EFS	1.05046	0.879388	1.2562	1.12892		NS		Subgroup	hospital	hospital	OHSU	Unadjusted	Hours Past Sunrise	365-Day EFS	1.03243	0.886827	1.20275	1.28463		NS
Subgroup	hospital	hospital	BJH	Unadjusted	Clock Time	90-day OS	0.76534	0.64934	0.906318	1.75097		Sig		Subgroup	hospital	hospital	BJH	Unadjusted	Hours Past Sunrise	90-day OS	0.788785	0.675868	0.923403	1.71911		Sig
Subgroup	hospital	hospital	BJH	Unadjusted	Clock Time	90-day EFS	0.825457	0.716551	0.950164	1.53068		Sig		Subgroup	hospital	hospital	BJH	Unadjusted	Hours Past Sunrise	90-day EFS	0.851084	0.748611	0.966929	1.51843		Sig
Subgroup	hospital	hospital	BJH	Unadjusted	Clock Time	No ICU Admission	1.07349	0.90053	1.26282	1.44437	1	NS		Subgroup	hospital	hospital	BJH	Unadjusted	Hours Past Sunrise	No ICU Admission	1.05646	0.901962	1.22623	1.41258	1	NS
Subgroup	hospital	hospital	BJH	Unadjusted	Clock Time	No Mechanical Ventilation	1.28624	1.04395	1.55992	1.75791	1.341	Sig		Subgroup	hospital	hospital	BJH	Unadjusted	Hours Past Sunrise	No Mechanical Ventilation	1.26721	1.04386	1.52176	1.73016	1.32295	Sig
Subgroup	hospital	hospital	BJH	Unadjusted	Clock Time	No Vasopressor Support	1.12797	0.930869	1.34447	1.47128	1	NS		Subgroup	hospital	hospital	BJH	Unadjusted	Hours Past Sunrise	No Vasopressor Support	1.09739	0.92043	1.29274	1.42003	1	NS
Subgroup	hospital	hospital	BJH	Unadjusted	Clock Time	No Infection (any)	1.10201	0.948124	1.27377	1.27309	1	NS		Subgroup	hospital	hospital	BJH	Unadjusted	Hours Past Sunrise	No Infection (any)	1.10731	0.968085	1.26296	1.29029	1	NS
Subgroup	hospital	hospital	BJH	Unadjusted	Clock Time	No Grade 3/4 CRS	1.04753	0.812216	1.30159	1.07317	1	NS		Subgroup	hospital	hospital	BJH	Unadjusted	Hours Past Sunrise	No Grade 3/4 CRS	1.065	0.854639	1.29672	1.14322		NS
Subgroup	hospital	hospital	BJH	Unadjusted	Clock Time	No Grad 3/4 ICANS	1.1208	0.954603	1.30551	1.43977	1.04191	NS		Subgroup	hospital	hospital	BJH	Unadjusted	Hours Past Sunrise	No Grad 3/4 ICANS	1.09569	0.94708	1.26056	1.38558	1	NS
Subgroup	hospital	hospital	BJH	Unadjusted	Clock Time	No tocilizumab	1.05129	0.917076	1.21281	1.21764	1	NS		Subgroup	hospital	hospital	BJH	Unadjusted	Hours Past Sunrise	No tocilizumab	1.04446	0.924796	1.1845	1.14492	1	NS
Subgroup	hospital	hospital	BJH	Unadjusted	Clock Time	No anakinra	1.15715	0.925088	1.41189	1.56432	1.08865	NS		Subgroup	hospital	hospital	BJH	Unadjusted	Hours Past Sunrise	No anakinra	1.08478	0.876683	1.31433	1.49142	1	NS
Subgroup	hospital	hospital	BJH	Unadjusted	Clock Time	365-day OS	0.84069	0.730288	0.964443	1.49549		Sig		Subgroup	hospital	hospital	BJH	Unadjusted	Hours Past Sunrise	365-day OS	0.860862	0.759058	0.973728	1.49082		Sig
Subgroup	hospital	hospital	BJH	Unadjusted	Clock Time	365-Day EFS	0.828044	0.711631	0.954183	1.51428		Sig		Subgroup	hospital	hospital	BJH	Unadjusted	Hours Past Sunrise	365-Day EFS	0.867218	0.761957	0.981281	1.48102		Sig

## Sheet: Figure 5C, D
Average Hourly ORs (adjusted and unadjusted) for primary and secondary endpoints
Subgroup analysis: Setting (Inpatient vs. Outpatient)
OR estimates the effect of shifting CAR T-Cell infusion time one hour earlier in the day.
Time Units: Clock Time														Time Units: Hours Past Sunrise
Analysis	subgroup_type	subgroup_var	subgroup_val	model	exposure	outcome	Avg. Hourly aOR	ci_lo	ci_hi	e_value	e_value_lo	p Value		Analysis	subgroup_type	subgroup_var	subgroup_val	model	exposure	outcome	Avg. Hourly aOR	ci_lo	ci_hi	e_value	e_value_lo	p Value
Subgroup	outpatient	Inpatient	0	Adjusted	Clock Time	90-day OS	0.750584	0.630496	0.893546	1.5762		Sig		Subgroup	outpatient	Inpatient	0	Adjusted	Hours Past Sunrise	90-day OS	0.751415	0.634874	0.88935	1.57458		Sig
Subgroup	outpatient	Inpatient	0	Adjusted	Clock Time	90-day EFS	0.855759	0.747288	0.979975	1.3769		Sig		Subgroup	outpatient	Inpatient	0	Adjusted	Hours Past Sunrise	90-day EFS	0.840364	0.737455	0.957635	1.40567		Sig
Subgroup	outpatient	Inpatient	0	Adjusted	Clock Time	No Mechanical Ventilation	1.31872	1.05871	1.64257	1.5611	1.2015	Sig		Subgroup	outpatient	Inpatient	0	Adjusted	Hours Past Sunrise	No Mechanical Ventilation	1.30664	1.05577	1.61713	1.54751	1.19562	Sig
Subgroup	outpatient	Inpatient	0	Adjusted	Clock Time	No Vasopressor Support	1.15065	0.959656	1.37965	1.3519	1	NS		Subgroup	outpatient	Inpatient	0	Adjusted	Hours Past Sunrise	No Vasopressor Support	1.13825	0.953719	1.35848	1.33402	1	NS
Subgroup	outpatient	Inpatient	0	Adjusted	Clock Time	No Infection (any)	1.17322	1.01971	1.34984	1.38327	1.10933	Sig		Subgroup	outpatient	Inpatient	0	Adjusted	Hours Past Sunrise	No Infection (any)	1.1805	1.03131	1.35126	1.39308	1.14114	Sig
Subgroup	outpatient	Inpatient	0	Adjusted	Clock Time	No CRS (any)	1.05106	0.899418	1.22826	1.18598	1	NS		Subgroup	outpatient	Inpatient	0	Adjusted	Hours Past Sunrise	No CRS (any)	1.05565	0.909894	1.22476	1.19539	1	NS
Subgroup	outpatient	Inpatient	0	Adjusted	Clock Time	No Grade 3/4 CRS	1.04499	0.826263	1.32161	1.17305	1	NS		Subgroup	outpatient	Inpatient	0	Adjusted	Hours Past Sunrise	No Grade 3/4 CRS	1.04865	0.833814	1.31884	1.18093	1	NS
Subgroup	outpatient	Inpatient	0	Adjusted	Clock Time	No ICANS (any)	1.05692	0.930125	1.20101	1.19794	1	NS		Subgroup	outpatient	Inpatient	0	Adjusted	Hours Past Sunrise	No ICANS (any)	1.06574	0.94383	1.20341	1.21509	1	NS
Subgroup	outpatient	Inpatient	0	Adjusted	Clock Time	No Grad 3/4 ICANS	1.1342	0.976601	1.31723	1.32807	1	NS		Subgroup	outpatient	Inpatient	0	Adjusted	Hours Past Sunrise	No Grad 3/4 ICANS	1.14179	0.99043	1.31628	1.33918	1	NS
Subgroup	outpatient	Inpatient	0	Adjusted	Clock Time	No ICU Admission	1.09956	0.934255	1.29413	1.27435	1	NS		Subgroup	outpatient	Inpatient	0	Adjusted	Hours Past Sunrise	No ICU Admission	1.10118	0.941788	1.28755	1.27699	1	NS
Subgroup	outpatient	Inpatient	0	Adjusted	Clock Time	No tocilizumab	1.07005	0.940654	1.21725	1.22316	1	NS		Subgroup	outpatient	Inpatient	0	Adjusted	Hours Past Sunrise	No tocilizumab	1.04425	0.92409	1.18004	1.17144	1	NS
Subgroup	outpatient	Inpatient	0	Adjusted	Clock Time	No anakinra	1.17636	0.979227	1.41318	1.38752	1	NS		Subgroup	outpatient	Inpatient	0	Adjusted	Hours Past Sunrise	No anakinra	1.18413	0.99658	1.40698	1.39794	1	NS
Subgroup	outpatient	Inpatient	0	Adjusted	Clock Time	365-day OS	0.819956	0.715502	0.939659	1.4438		Sig		Subgroup	outpatient	Inpatient	0	Adjusted	Hours Past Sunrise	365-day OS	0.820717	0.72024	0.935211	1.44238		Sig
Subgroup	outpatient	Inpatient	0	Adjusted	Clock Time	365-Day EFS	0.84511	0.736936	0.969162	1.3968		Sig		Subgroup	outpatient	Inpatient	0	Adjusted	Hours Past Sunrise	365-Day EFS	0.844737	0.741881	0.961854	1.3975		Sig
Subgroup	outpatient	Outpatient	1	Adjusted	Clock Time	90-day OS								Subgroup	outpatient	Outpatient	1	Adjusted	Hours Past Sunrise	90-day OS
Subgroup	outpatient	Outpatient	1	Adjusted	Clock Time	90-day EFS								Subgroup	outpatient	Outpatient	1	Adjusted	Hours Past Sunrise	90-day EFS
Subgroup	outpatient	Outpatient	1	Adjusted	Clock Time	No Mechanical Ventilation								Subgroup	outpatient	Outpatient	1	Adjusted	Hours Past Sunrise	No Mechanical Ventilation
Subgroup	outpatient	Outpatient	1	Adjusted	Clock Time	No Vasopressor Support								Subgroup	outpatient	Outpatient	1	Adjusted	Hours Past Sunrise	No Vasopressor Support
Subgroup	outpatient	Outpatient	1	Adjusted	Clock Time	No Infection (any)								Subgroup	outpatient	Outpatient	1	Adjusted	Hours Past Sunrise	No Infection (any)
Subgroup	outpatient	Outpatient	1	Adjusted	Clock Time	No CRS (any)								Subgroup	outpatient	Outpatient	1	Adjusted	Hours Past Sunrise	No CRS (any)
Subgroup	outpatient	Outpatient	1	Adjusted	Clock Time	No Grade 3/4 CRS								Subgroup	outpatient	Outpatient	1	Adjusted	Hours Past Sunrise	No Grade 3/4 CRS
Subgroup	outpatient	Outpatient	1	Adjusted	Clock Time	No ICANS (any)								Subgroup	outpatient	Outpatient	1	Adjusted	Hours Past Sunrise	No ICANS (any)
Subgroup	outpatient	Outpatient	1	Adjusted	Clock Time	No Grad 3/4 ICANS								Subgroup	outpatient	Outpatient	1	Adjusted	Hours Past Sunrise	No Grad 3/4 ICANS
Subgroup	outpatient	Outpatient	1	Adjusted	Clock Time	No ICU Admission								Subgroup	outpatient	Outpatient	1	Adjusted	Hours Past Sunrise	No ICU Admission
Subgroup	outpatient	Outpatient	1	Adjusted	Clock Time	No tocilizumab								Subgroup	outpatient	Outpatient	1	Adjusted	Hours Past Sunrise	No tocilizumab
Subgroup	outpatient	Outpatient	1	Adjusted	Clock Time	No anakinra								Subgroup	outpatient	Outpatient	1	Adjusted	Hours Past Sunrise	No anakinra
Subgroup	outpatient	Outpatient	1	Adjusted	Clock Time	365-day OS	12406.5	0	Inf	222.268	1	NS		Subgroup	outpatient	Outpatient	1	Adjusted	Hours Past Sunrise	365-day OS	8.7751e-08	0	Inf	6751.06		NS
Subgroup	outpatient	Outpatient	1	Adjusted	Clock Time	365-Day EFS	1.50595e-29	0	Inf	515376219968728		NS		Subgroup	outpatient	Outpatient	1	Adjusted	Hours Past Sunrise	365-Day EFS	2.06368e-16	0	Inf	1.39222e+08		NS
Analysis	subgroup_type	subgroup_var	subgroup_val	model	exposure	outcome	Avg. Hourly aOR	ci_lo	ci_hi	e_value	e_value_lo	p Value		Analysis	subgroup_type	subgroup_var	subgroup_val	model	exposure	outcome	Avg. Hourly aOR	ci_lo	ci_hi	e_value	e_value_lo	p Value
Subgroup	outpatient	Inpatient	0	Unadjusted	Clock Time	90-day OS	0.833536	0.729508	0.954349	1.5762		Sig		Subgroup	outpatient	Inpatient	0	Unadjusted	Hours Past Sunrise	90-day OS	0.84149	0.74364	0.95334	1.57458		Sig
Subgroup	outpatient	Inpatient	0	Unadjusted	Clock Time	90-day EFS	0.934473	0.839626	1.04137	1.3769		NS		Subgroup	outpatient	Inpatient	0	Unadjusted	Hours Past Sunrise	90-day EFS	0.939668	0.85171	1.03755	1.40567		NS
Subgroup	outpatient	Inpatient	0	Unadjusted	Clock Time	No Mechanical Ventilation	1.12915	0.935447	1.35054	1.5611	1.2015	NS		Subgroup	outpatient	Inpatient	0	Unadjusted	Hours Past Sunrise	No Mechanical Ventilation	1.11195	0.935048	1.31315	1.54751	1.19562	NS
Subgroup	outpatient	Inpatient	0	Unadjusted	Clock Time	No Vasopressor Support	1.03418	0.88185	1.20411	1.3519	1	NS		Subgroup	outpatient	Inpatient	0	Unadjusted	Hours Past Sunrise	No Vasopressor Support	1.02162	0.882952	1.17562	1.33402	1	NS
Subgroup	outpatient	Inpatient	0	Unadjusted	Clock Time	No Infection (any)	1.01996	0.901023	1.15056	1.38327	1.10933	NS		Subgroup	outpatient	Inpatient	0	Unadjusted	Hours Past Sunrise	No Infection (any)	1.03453	0.924531	1.15496	1.39308	1.14114	NS
Subgroup	outpatient	Inpatient	0	Unadjusted	Clock Time	No CRS (any)	0.951013	0.847436	1.06991	1.18598	1	NS		Subgroup	outpatient	Inpatient	0	Unadjusted	Hours Past Sunrise	No CRS (any)	0.995594	0.894743	1.11045	1.19539	1	NS
Subgroup	outpatient	Inpatient	0	Unadjusted	Clock Time	No Grade 3/4 CRS	1.0028	0.822286	1.20738	1.17305	1	NS		Subgroup	outpatient	Inpatient	0	Unadjusted	Hours Past Sunrise	No Grade 3/4 CRS	1.06383	0.893194	1.25706	1.18093	1	NS
Subgroup	outpatient	Inpatient	0	Unadjusted	Clock Time	No ICANS (any)	0.971028	0.881125	1.06921	1.19794	1	NS		Subgroup	outpatient	Inpatient	0	Unadjusted	Hours Past Sunrise	No ICANS (any)	0.983905	0.900595	1.07434	1.21509	1	NS
Subgroup	outpatient	Inpatient	0	Unadjusted	Clock Time	No Grad 3/4 ICANS	1.07653	0.956495	1.20895	1.32807	1	NS		Subgroup	outpatient	Inpatient	0	Unadjusted	Hours Past Sunrise	No Grad 3/4 ICANS	1.07631	0.966062	1.19744	1.33918	1	NS
Subgroup	outpatient	Inpatient	0	Unadjusted	Clock Time	No ICU Admission	1.02081	0.894668	1.15973	1.27435	1	NS		Subgroup	outpatient	Inpatient	0	Unadjusted	Hours Past Sunrise	No ICU Admission	1.00812	0.893437	1.13374	1.27699	1	NS
Subgroup	outpatient	Inpatient	0	Unadjusted	Clock Time	No tocilizumab	1.02476	0.928673	1.13225	1.22316	1	NS		Subgroup	outpatient	Inpatient	0	Unadjusted	Hours Past Sunrise	No tocilizumab	1.03893	0.949388	1.13829	1.17144	1	NS
Subgroup	outpatient	Inpatient	0	Unadjusted	Clock Time	No anakinra	1.23593	1.07763	1.41523	1.38752	1	Sig		Subgroup	outpatient	Inpatient	0	Unadjusted	Hours Past Sunrise	No anakinra	1.15628	1.01725	1.31176	1.39794	1	Sig
Subgroup	outpatient	Inpatient	0	Unadjusted	Clock Time	365-day OS	0.902965	0.815476	0.999453	1.4438		Sig		Subgroup	outpatient	Inpatient	0	Unadjusted	Hours Past Sunrise	365-day OS	0.923441	0.841009	1.01361	1.44238		NS
Subgroup	outpatient	Inpatient	0	Unadjusted	Clock Time	365-Day EFS	0.929967	0.841165	1.02677	1.3968		NS		Subgroup	outpatient	Inpatient	0	Unadjusted	Hours Past Sunrise	365-Day EFS	0.951511	0.868435	1.04159	1.3975		NS
Subgroup	outpatient	Outpatient	1	Unadjusted	Clock Time	90-day OS	0.770119	0.411414	1.88363					Subgroup	outpatient	Outpatient	1	Unadjusted	Hours Past Sunrise	90-day OS	0.676518	0.351347	1.40092
Subgroup	outpatient	Outpatient	1	Unadjusted	Clock Time	90-day EFS	0.98	0.598835	1.82069					Subgroup	outpatient	Outpatient	1	Unadjusted	Hours Past Sunrise	90-day EFS	0.817571	0.520172	1.29514
Subgroup	outpatient	Outpatient	1	Unadjusted	Clock Time	No Mechanical Ventilation	0.298453	0.0102946	2.35274					Subgroup	outpatient	Outpatient	1	Unadjusted	Hours Past Sunrise	No Mechanical Ventilation	0.173478	0.0035497	1.63528
Subgroup	outpatient	Outpatient	1	Unadjusted	Clock Time	No Vasopressor Support	1.06285	0.270183	2.22116					Subgroup	outpatient	Outpatient	1	Unadjusted	Hours Past Sunrise	No Vasopressor Support	0.974466	0.322061	2.15248
Subgroup	outpatient	Outpatient	1	Unadjusted	Clock Time	No Infection (any)	0.28213	0.02448	1.65877					Subgroup	outpatient	Outpatient	1	Unadjusted	Hours Past Sunrise	No Infection (any)	0.3385	0.0381488	1.42548
Subgroup	outpatient	Outpatient	1	Unadjusted	Clock Time	No CRS (any)	0.658456	0.372605	1.05237					Subgroup	outpatient	Outpatient	1	Unadjusted	Hours Past Sunrise	No CRS (any)	0.730595	0.46837	1.09798
Subgroup	outpatient	Outpatient	1	Unadjusted	Clock Time	No Grade 3/4 CRS	0.148365	0.00951555	1.22042					Subgroup	outpatient	Outpatient	1	Unadjusted	Hours Past Sunrise	No Grade 3/4 CRS	0.530088	0.0857246	1.78967
Subgroup	outpatient	Outpatient	1	Unadjusted	Clock Time	No ICANS (any)	0.861554	0.406942	1.48068					Subgroup	outpatient	Outpatient	1	Unadjusted	Hours Past Sunrise	No ICANS (any)	1.00137	0.595303	1.5861
Subgroup	outpatient	Outpatient	1	Unadjusted	Clock Time	No Grad 3/4 ICANS	0.810597	0.155114	1.98581					Subgroup	outpatient	Outpatient	1	Unadjusted	Hours Past Sunrise	No Grad 3/4 ICANS	0.449694	0.0936791	1.36985
Subgroup	outpatient	Outpatient	1	Unadjusted	Clock Time	No ICU Admission	1.06285	0.270183	2.22116					Subgroup	outpatient	Outpatient	1	Unadjusted	Hours Past Sunrise	No ICU Admission	0.974466	0.322061	2.15248
Subgroup	outpatient	Outpatient	1	Unadjusted	Clock Time	No tocilizumab	0.875064	0.535599	1.35329					Subgroup	outpatient	Outpatient	1	Unadjusted	Hours Past Sunrise	No tocilizumab	0.916855	0.619054	1.33624
Subgroup	outpatient	Outpatient	1	Unadjusted	Clock Time	No anakinra	1.41887	0.440462	2.93518					Subgroup	outpatient	Outpatient	1	Unadjusted	Hours Past Sunrise	No anakinra	0.967513	0.239911	2.44523
Subgroup	outpatient	Outpatient	1	Unadjusted	Clock Time	365-day OS	1.16553	0.544668	2.65497	222.268	1	NS		Subgroup	outpatient	Outpatient	1	Unadjusted	Hours Past Sunrise	365-day OS	0.811594	0.482061	1.33298	6751.06		NS
Subgroup	outpatient	Outpatient	1	Unadjusted	Clock Time	365-Day EFS	0.810662	0.355226	1.72481	515376219968728		NS		Subgroup	outpatient	Outpatient	1	Unadjusted	Hours Past Sunrise	365-Day EFS	0.609022	0.328638	1.03396	1.39222e+08		NS

## Sheet: Figure 5E,F
Average Hourly ORs (adjusted and unadjusted) for primary and secondary endpoints
Subgroup analysis: Sex (Female vs. Male)
OR estimates the effect of shifting CAR T-Cell infusion time one hour earlier in the day.
Time Units: Clock Time														Time Units: Hours Past Sunrise
Analysis	subgroup_type	subgroup_var	subgroup_val	model	exposure	outcome	Avg. Hourly aOR	ci_lo	ci_hi	e_value	e_value_lo	p Value		Analysis	subgroup_type	subgroup_var	subgroup_val	model	exposure	outcome	Avg. Hourly aOR	ci_lo	ci_hi	e_value	e_value_lo	p Value
Subgroup	sex	Sex	Female	Adjusted	Clock Time	90-day OS	0.584441	0.402157	0.84935	1.94286		Sig		Subgroup	sex	Sex	Female	Adjusted	Hours Past Sunrise	90-day OS	0.591802	0.410205	0.853793	1.92428		Sig
Subgroup	sex	Sex	Female	Adjusted	Clock Time	90-day EFS	0.745897	0.566721	0.981721	1.58542		Sig		Subgroup	sex	Sex	Female	Adjusted	Hours Past Sunrise	90-day EFS	0.712269	0.547152	0.927213	1.65294		Sig
Subgroup	sex	Sex	Female	Adjusted	Clock Time	No ICU Admission	1.45485	1.00152	2.11337	1.70485	1.02833	Sig		Subgroup	sex	Sex	Female	Adjusted	Hours Past Sunrise	No ICU Admission	1.48976	1.03463	2.1451	1.7394	1.14931	Sig
Subgroup	sex	Sex	Female	Adjusted	Clock Time	No Mechanical Ventilation	1.39862	0.766408	2.55233	1.64737	1	NS		Subgroup	sex	Sex	Female	Adjusted	Hours Past Sunrise	No Mechanical Ventilation	1.62423	0.852792	3.0935	1.86587	1	NS
Subgroup	sex	Sex	Female	Adjusted	Clock Time	No Vasopressor Support	1.5474	0.941424	2.54342	1.79481	1	NS		Subgroup	sex	Sex	Female	Adjusted	Hours Past Sunrise	No Vasopressor Support	1.51245	0.937344	2.44041	1.76145	1	NS
Subgroup	sex	Sex	Female	Adjusted	Clock Time	No Infection (any)	1.36732	1.02394	1.82584	1.61429	1.12164	Sig		Subgroup	sex	Sex	Female	Adjusted	Hours Past Sunrise	No Infection (any)	1.3309	1.01017	1.75345	1.57466	1.07649	Sig
Subgroup	sex	Sex	Female	Adjusted	Clock Time	No Grade 3/4 CRS	1.90864	0.933729	3.90144	2.10755	1	NS		Subgroup	sex	Sex	Female	Adjusted	Hours Past Sunrise	No Grade 3/4 CRS	1.84182	0.897298	3.78059	2.05333	1	NS
Subgroup	sex	Sex	Female	Adjusted	Clock Time	No Grad 3/4 ICANS	1.19855	0.885331	1.62259	1.41692	1	NS		Subgroup	sex	Sex	Female	Adjusted	Hours Past Sunrise	No Grad 3/4 ICANS	1.22329	0.916542	1.6327	1.44847	1	NS
Subgroup	sex	Sex	Female	Adjusted	Clock Time	No tocilizumab	1.10173	0.864581	1.40392	1.27788	1	NS		Subgroup	sex	Sex	Female	Adjusted	Hours Past Sunrise	No tocilizumab	1.09726	0.874704	1.37644	1.27056	1	NS
Subgroup	sex	Sex	Female	Adjusted	Clock Time	No anakinra	1.07771	0.672475	1.72715	1.23709	1	NS		Subgroup	sex	Sex	Female	Adjusted	Hours Past Sunrise	No anakinra	1.12404	0.727846	1.7359	1.31286	1	NS
Subgroup	sex	Sex	Female	Adjusted	Clock Time	365-day OS	0.826469	0.604001	1.13088	1.43162		NS		Subgroup	sex	Sex	Female	Adjusted	Hours Past Sunrise	365-day OS	0.754258	0.556955	1.02146	1.56901		NS
Subgroup	sex	Sex	Female	Adjusted	Clock Time	365-Day EFS	0.784889	0.587399	1.04878	1.50995		NS		Subgroup	sex	Sex	Female	Adjusted	Hours Past Sunrise	365-Day EFS	0.756005	0.575832	0.992552	1.5656		Sig
Subgroup	sex	Sex	Male	Adjusted	Clock Time	90-day OS	0.795226	0.642559	0.984166	1.49033		Sig		Subgroup	sex	Sex	Male	Adjusted	Hours Past Sunrise	90-day OS	0.791432	0.644638	0.971652	1.49752		Sig
Subgroup	sex	Sex	Male	Adjusted	Clock Time	90-day EFS	0.916119	0.784647	1.06962	1.26107		NS		Subgroup	sex	Sex	Male	Adjusted	Hours Past Sunrise	90-day EFS	0.907888	0.781769	1.05435	1.27744		NS
Subgroup	sex	Sex	Male	Adjusted	Clock Time	No ICU Admission	1.05476	0.864813	1.28642	1.19358	1	NS		Subgroup	sex	Sex	Male	Adjusted	Hours Past Sunrise	No ICU Admission	1.03599	0.854943	1.25538	1.15257	1	NS
Subgroup	sex	Sex	Male	Adjusted	Clock Time	No Mechanical Ventilation	1.33584	1.01893	1.75132	1.58011	1.10693	Sig		Subgroup	sex	Sex	Male	Adjusted	Hours Past Sunrise	No Mechanical Ventilation	1.32921	1.01756	1.7363	1.57279	1.10266	Sig
Subgroup	sex	Sex	Male	Adjusted	Clock Time	No Vasopressor Support	1.09254	0.880576	1.35552	1.26271	1	NS		Subgroup	sex	Sex	Male	Adjusted	Hours Past Sunrise	No Vasopressor Support	1.06546	0.862797	1.31573	1.21455	1	NS
Subgroup	sex	Sex	Male	Adjusted	Clock Time	No Infection (any)	1.12407	0.94039	1.34362	1.3129	1	NS		Subgroup	sex	Sex	Male	Adjusted	Hours Past Sunrise	No Infection (any)	1.15483	0.973207	1.37035	1.35782	1	NS
Subgroup	sex	Sex	Male	Adjusted	Clock Time	No Grade 3/4 CRS	0.947454	0.703295	1.27638	1.195		NS		Subgroup	sex	Sex	Male	Adjusted	Hours Past Sunrise	No Grade 3/4 CRS	0.958117	0.716894	1.28051	1.17025		NS
Subgroup	sex	Sex	Male	Adjusted	Clock Time	No Grad 3/4 ICANS	1.16141	0.969017	1.392	1.36703	1	NS		Subgroup	sex	Sex	Male	Adjusted	Hours Past Sunrise	No Grad 3/4 ICANS	1.17094	0.9843	1.39298	1.38017	1	NS
Subgroup	sex	Sex	Male	Adjusted	Clock Time	No tocilizumab	0.978338	0.844364	1.13357	1.11651		NS		Subgroup	sex	Sex	Male	Adjusted	Hours Past Sunrise	No tocilizumab	0.962396	0.835304	1.10883	1.15979		NS
Subgroup	sex	Sex	Male	Adjusted	Clock Time	No anakinra	1.24987	1.00556	1.55354	1.48115	1.05554	Sig		Subgroup	sex	Sex	Male	Adjusted	Hours Past Sunrise	No anakinra	1.25623	1.02012	1.54698	1.4888	1.11056	Sig
Subgroup	sex	Sex	Male	Adjusted	Clock Time	365-day OS	0.850742	0.730827	0.990333	1.38628		Sig		Subgroup	sex	Sex	Male	Adjusted	Hours Past Sunrise	365-day OS	0.860997	0.744324	0.995957	1.36708		Sig
Subgroup	sex	Sex	Male	Adjusted	Clock Time	365-Day EFS	0.881021	0.753151	1.0306	1.32932		NS		Subgroup	sex	Sex	Male	Adjusted	Hours Past Sunrise	365-Day EFS	0.889543	0.766577	1.03223	1.31306		NS
Analysis	subgroup_type	subgroup_var	subgroup_val	model	exposure	outcome	Avg. Hourly aOR	ci_lo	ci_hi	e_value	e_value_lo	p Value		Analysis	subgroup_type	subgroup_var	subgroup_val	model	exposure	outcome	Avg. Hourly aOR	ci_lo	ci_hi	e_value	e_value_lo	p Value
Subgroup	sex	Sex	Female	Unadjusted	Clock Time	90-day OS	0.792346	0.61652	1.02256	1.94286		NS		Subgroup	sex	Sex	Female	Unadjusted	Hours Past Sunrise	90-day OS	0.848228	0.675415	1.06945	1.92428		NS
Subgroup	sex	Sex	Female	Unadjusted	Clock Time	90-day EFS	0.887648	0.724977	1.08947	1.58542		NS		Subgroup	sex	Sex	Female	Unadjusted	Hours Past Sunrise	90-day EFS	0.883121	0.736153	1.05951	1.65294		NS
Subgroup	sex	Sex	Female	Unadjusted	Clock Time	No ICU Admission	1.06602	0.820483	1.36636	1.70485	1.02833	NS		Subgroup	sex	Sex	Female	Unadjusted	Hours Past Sunrise	No ICU Admission	1.02279	0.808805	1.28056	1.7394	1.14931	NS
Subgroup	sex	Sex	Female	Unadjusted	Clock Time	No Mechanical Ventilation	1.28703	0.911418	1.78443	1.64737	1	NS		Subgroup	sex	Sex	Female	Unadjusted	Hours Past Sunrise	No Mechanical Ventilation	1.19953	0.874488	1.62234	1.86587	1	NS
Subgroup	sex	Sex	Female	Unadjusted	Clock Time	No Vasopressor Support	1.06672	0.772042	1.43825	1.79481	1	NS		Subgroup	sex	Sex	Female	Unadjusted	Hours Past Sunrise	No Vasopressor Support	1.01165	0.756263	1.32936	1.76145	1	NS
Subgroup	sex	Sex	Female	Unadjusted	Clock Time	No Infection (any)	1.13615	0.907505	1.4152	1.61429	1.12164	NS		Subgroup	sex	Sex	Female	Unadjusted	Hours Past Sunrise	No Infection (any)	1.09937	0.898935	1.3399	1.57466	1.07649	NS
Subgroup	sex	Sex	Female	Unadjusted	Clock Time	No Grade 3/4 CRS	1.07544	0.705177	1.56786	2.10755	1	NS		Subgroup	sex	Sex	Female	Unadjusted	Hours Past Sunrise	No Grade 3/4 CRS	1.05014	0.722297	1.4819	2.05333	1	NS
Subgroup	sex	Sex	Female	Unadjusted	Clock Time	No Grad 3/4 ICANS	1.04198	0.837152	1.28707	1.41692	1	NS		Subgroup	sex	Sex	Female	Unadjusted	Hours Past Sunrise	No Grad 3/4 ICANS	0.992504	0.81538	1.20037	1.44847	1	NS
Subgroup	sex	Sex	Female	Unadjusted	Clock Time	No tocilizumab	1.06741	0.893033	1.28214	1.27788	1	NS		Subgroup	sex	Sex	Female	Unadjusted	Hours Past Sunrise	No tocilizumab	1.085	0.92569	1.27741	1.27056	1	NS
Subgroup	sex	Sex	Female	Unadjusted	Clock Time	No anakinra	1.12404	0.846766	1.46984	1.23709	1	NS		Subgroup	sex	Sex	Female	Unadjusted	Hours Past Sunrise	No anakinra	1.01298	0.780575	1.29682	1.31286	1	NS
Subgroup	sex	Sex	Female	Unadjusted	Clock Time	365-day OS	0.936302	0.773236	1.13565	1.43162		NS		Subgroup	sex	Sex	Female	Unadjusted	Hours Past Sunrise	365-day OS	0.931546	0.786621	1.10324	1.56901		NS
Subgroup	sex	Sex	Female	Unadjusted	Clock Time	365-Day EFS	0.915357	0.760916	1.09751	1.50995		NS		Subgroup	sex	Sex	Female	Unadjusted	Hours Past Sunrise	365-Day EFS	0.889884	0.755253	1.0441	1.5656		NS
Subgroup	sex	Sex	Male	Unadjusted	Clock Time	90-day OS	0.834896	0.716156	0.977362	1.49033		Sig		Subgroup	sex	Sex	Male	Unadjusted	Hours Past Sunrise	90-day OS	0.816586	0.707746	0.943823	1.49752		Sig
Subgroup	sex	Sex	Male	Unadjusted	Clock Time	90-day EFS	0.947268	0.83838	1.07285	1.26107		NS		Subgroup	sex	Sex	Male	Unadjusted	Hours Past Sunrise	90-day EFS	0.944033	0.843564	1.05804	1.27744		NS
Subgroup	sex	Sex	Male	Unadjusted	Clock Time	No ICU Admission	1.02637	0.880344	1.18828	1.19358	1	NS		Subgroup	sex	Sex	Male	Unadjusted	Hours Past Sunrise	No ICU Admission	1.0297	0.895152	1.17853	1.15257	1	NS
Subgroup	sex	Sex	Male	Unadjusted	Clock Time	No Mechanical Ventilation	1.07844	0.854948	1.33471	1.58011	1.10693	NS		Subgroup	sex	Sex	Male	Unadjusted	Hours Past Sunrise	No Mechanical Ventilation	1.08497	0.878195	1.32209	1.57279	1.10266	NS
Subgroup	sex	Sex	Male	Unadjusted	Clock Time	No Vasopressor Support	1.04029	0.866026	1.23555	1.26271	1	NS		Subgroup	sex	Sex	Male	Unadjusted	Hours Past Sunrise	No Vasopressor Support	1.04506	0.884321	1.22497	1.21455	1	NS
Subgroup	sex	Sex	Male	Unadjusted	Clock Time	No Infection (any)	0.98591	0.846163	1.14011	1.3129	1	NS		Subgroup	sex	Sex	Male	Unadjusted	Hours Past Sunrise	No Infection (any)	1.02652	0.895471	1.17126	1.35782	1	NS
Subgroup	sex	Sex	Male	Unadjusted	Clock Time	No Grade 3/4 CRS	0.975738	0.77495	1.20326	1.195		NS		Subgroup	sex	Sex	Male	Unadjusted	Hours Past Sunrise	No Grade 3/4 CRS	1.07333	0.881351	1.29174	1.17025		NS
Subgroup	sex	Sex	Male	Unadjusted	Clock Time	No Grad 3/4 ICANS	1.10803	0.961918	1.27143	1.36703	1	NS		Subgroup	sex	Sex	Male	Unadjusted	Hours Past Sunrise	No Grad 3/4 ICANS	1.13221	0.995062	1.28575	1.38017	1	NS
Subgroup	sex	Sex	Male	Unadjusted	Clock Time	No tocilizumab	1.00634	0.899116	1.12804	1.11651		NS		Subgroup	sex	Sex	Male	Unadjusted	Hours Past Sunrise	No tocilizumab	1.02297	0.922325	1.13622	1.15979		NS
Subgroup	sex	Sex	Male	Unadjusted	Clock Time	No anakinra	1.30528	1.11697	1.52334	1.48115	1.05554	Sig		Subgroup	sex	Sex	Male	Unadjusted	Hours Past Sunrise	No anakinra	1.23758	1.06902	1.43038	1.4888	1.11056	Sig
Subgroup	sex	Sex	Male	Unadjusted	Clock Time	365-day OS	0.896167	0.796103	1.00798	1.38628		NS		Subgroup	sex	Sex	Male	Unadjusted	Hours Past Sunrise	365-day OS	0.913468	0.819184	1.01781	1.36708		NS
Subgroup	sex	Sex	Male	Unadjusted	Clock Time	365-Day EFS	0.93541	0.830293	1.05137	1.32932		NS		Subgroup	sex	Sex	Male	Unadjusted	Hours Past Sunrise	365-Day EFS	0.963844	0.864871	1.07258	1.31306		NS

## Sheet: Figure 5G,H
Average Hourly ORs (adjusted and unadjusted) for primary and secondary endpoints
Subgroup analysis: CAR Target (CD19 vs. BCMA)
OR estimates the effect of shifting CAR T-Cell infusion time one hour earlier in the day.
Time Units: Clock Time														Time Units: Hours Past Sunrise
Analysis	subgroup_type	subgroup_var	subgroup_val	model	exposure	outcome	Avg. Hourly aOR	ci_lo	ci_hi	e_value	e_value_lo	p Value		Analysis	subgroup_type	subgroup_var	subgroup_val	model	exposure	outcome	Avg. Hourly aOR	ci_lo	ci_hi	e_value	e_value_lo	p Value
Subgroup	target	target	CD-19	Adjusted	Clock Time	90-day OS	0.713118	0.587168	0.866086	1.6512		Sig		Subgroup	target	target	CD-19	Adjusted	Hours Past Sunrise	90-day OS	0.723823	0.599079	0.874541	1.62944		Sig
Subgroup	target	target	CD-19	Adjusted	Clock Time	90-day EFS	0.860005	0.74648	0.990796	1.36894		Sig		Subgroup	target	target	CD-19	Adjusted	Hours Past Sunrise	90-day EFS	0.842826	0.73465	0.966931	1.40107		Sig
Subgroup	target	target	CD-19	Adjusted	Clock Time	No ICU Admission	1.09667	0.922704	1.30343	1.26959	1	NS		Subgroup	target	target	CD-19	Adjusted	Hours Past Sunrise	No ICU Admission	1.08028	0.913509	1.27749	1.24164	1	NS
Subgroup	target	target	CD-19	Adjusted	Clock Time	No Mechanical Ventilation	1.32188	1.02353	1.7072	1.56464	1.12046	Sig		Subgroup	target	target	CD-19	Adjusted	Hours Past Sunrise	No Mechanical Ventilation	1.27967	0.992797	1.64944	1.51651	1	NS
Subgroup	target	target	CD-19	Adjusted	Clock Time	No Vasopressor Support	1.09956	0.900978	1.3419	1.27434	1	NS		Subgroup	target	target	CD-19	Adjusted	Hours Past Sunrise	No Vasopressor Support	1.06784	0.877741	1.2991	1.21904	1	NS
Subgroup	target	target	CD-19	Adjusted	Clock Time	No Infection (any)	1.20953	1.02919	1.42148	1.43107	1.13574	Sig		Subgroup	target	target	CD-19	Adjusted	Hours Past Sunrise	No Infection (any)	1.23129	1.05164	1.44163	1.45843	1.18719	Sig
Subgroup	target	target	CD-19	Adjusted	Clock Time	No Grade 3/4 CRS	0.968923	0.755173	1.24318	1.14305		NS		Subgroup	target	target	CD-19	Adjusted	Hours Past Sunrise	No Grade 3/4 CRS	0.966522	0.7586	1.23143	1.14933		NS
Subgroup	target	target	CD-19	Adjusted	Clock Time	No Grad 3/4 ICANS	1.15206	0.983495	1.34952	1.35391	1	NS		Subgroup	target	target	CD-19	Adjusted	Hours Past Sunrise	No Grad 3/4 ICANS	1.14464	0.982799	1.33312	1.3433	1	NS
Subgroup	target	target	CD-19	Adjusted	Clock Time	No tocilizumab	1.05773	0.919628	1.21657	1.19954	1	NS		Subgroup	target	target	CD-19	Adjusted	Hours Past Sunrise	No tocilizumab	1.03764	0.907077	1.18698	1.15645	1	NS
Subgroup	target	target	CD-19	Adjusted	Clock Time	No anakinra	1.11322	0.908742	1.36372	1.2962	1	NS		Subgroup	target	target	CD-19	Adjusted	Hours Past Sunrise	No anakinra	1.11123	0.916306	1.34762	1.29307	1	NS
Subgroup	target	target	CD-19	Adjusted	Clock Time	365-day OS	0.771783	0.663997	0.897065	1.53504		Sig		Subgroup	target	target	CD-19	Adjusted	Hours Past Sunrise	365-day OS	0.77304	0.669062	0.893178	1.53262		Sig
Subgroup	target	target	CD-19	Adjusted	Clock Time	365-Day EFS	0.834617	0.715253	0.9739	1.4164		Sig		Subgroup	target	target	CD-19	Adjusted	Hours Past Sunrise	365-Day EFS	0.829643	0.716405	0.96078	1.42569		Sig
Subgroup	target	target	BCMA	Adjusted	Clock Time	90-day OS	0.700541	0.42535	1.15377	1.67716		NS		Subgroup	target	target	BCMA	Adjusted	Hours Past Sunrise	90-day OS	0.644683	0.397768	1.04487	1.79835		NS
Subgroup	target	target	BCMA	Adjusted	Clock Time	90-day EFS	0.934258	0.605429	1.44169	1.22375		NS		Subgroup	target	target	BCMA	Adjusted	Hours Past Sunrise	90-day EFS	0.858854	0.572654	1.28809	1.3711		NS
Subgroup	target	target	BCMA	Adjusted	Clock Time	No ICU Admission	2.56609	0.967339	6.80717	2.58384	1	NS		Subgroup	target	target	BCMA	Adjusted	Hours Past Sunrise	No ICU Admission	2.71685	1.04439	7.06754	2.682	1.17175	Sig
Subgroup	target	target	BCMA	Adjusted	Clock Time	No Mechanical Ventilation	1.73145	0.98265	3.05084	1.96052	1	NS		Subgroup	target	target	BCMA	Adjusted	Hours Past Sunrise	No Mechanical Ventilation	1.81639	1.06608	3.09478	2.03232	1.21572	Sig
Subgroup	target	target	BCMA	Adjusted	Clock Time	No Vasopressor Support	1.75873	1.03131	2.99925	1.98387	1.14113	Sig		Subgroup	target	target	BCMA	Adjusted	Hours Past Sunrise	No Vasopressor Support	1.92222	1.13934	3.24301	2.11841	1.33562	Sig
Subgroup	target	target	BCMA	Adjusted	Clock Time	No Infection (any)	1.17035	0.852478	1.60676	1.37936	1	NS		Subgroup	target	target	BCMA	Adjusted	Hours Past Sunrise	No Infection (any)	1.14048	0.850793	1.52881	1.33728	1	NS
Subgroup	target	target	BCMA	Adjusted	Clock Time	No Grade 3/4 CRS	1.35965e+10	0	Inf	233207	1	NS		Subgroup	target	target	BCMA	Adjusted	Hours Past Sunrise	No Grade 3/4 CRS	2.30872e+09	0	Inf	96097.7	1	NS
Subgroup	target	target	BCMA	Adjusted	Clock Time	No Grad 3/4 ICANS	1.54572	0.969688	2.46393	1.79322	1	NS		Subgroup	target	target	BCMA	Adjusted	Hours Past Sunrise	No Grad 3/4 ICANS	1.67451	1.06316	2.63742	1.91086	1.21015	Sig
Subgroup	target	target	BCMA	Adjusted	Clock Time	No tocilizumab	0.917984	0.693595	1.21497	1.25732		NS		Subgroup	target	target	BCMA	Adjusted	Hours Past Sunrise	No tocilizumab	0.923956	0.713715	1.19613	1.24519		NS
Subgroup	target	target	BCMA	Adjusted	Clock Time	No anakinra	2.23545	1.19048	4.19766	2.35555	1.40635	Sig		Subgroup	target	target	BCMA	Adjusted	Hours Past Sunrise	No anakinra	2.34745	1.24633	4.42138	2.43508	1.47686	Sig
Subgroup	target	target	BCMA	Adjusted	Clock Time	365-day OS	1.13282	0.752535	1.70528	1.32603	1	NS		Subgroup	target	target	BCMA	Adjusted	Hours Past Sunrise	365-day OS	1.11421	0.764407	1.62408	1.29773	1	NS
Subgroup	target	target	BCMA	Adjusted	Clock Time	365-Day EFS	0.948056	0.705317	1.27433	1.19364		NS		Subgroup	target	target	BCMA	Adjusted	Hours Past Sunrise	365-Day EFS	0.942484	0.720482	1.23289	1.20603		NS
Analysis	subgroup_type	subgroup_var	subgroup_val	model	Clock Time	outcome	Avg. Hourly aOR	ci_lo	ci_hi	e_value	e_value_lo	p Value		Analysis	subgroup_type	subgroup_var	subgroup_val	model	exposure	outcome	Avg. Hourly aOR	ci_lo	ci_hi	e_value	e_value_lo	p Value
Subgroup	target	target	CD-19	Unadjusted	Clock Time	90-day OS	0.818903	0.710445	0.946531	1.6512		Sig		Subgroup	target	target	CD-19	Unadjusted	Hours Past Sunrise	90-day OS	0.815525	0.71369	0.9328	1.62944		Sig
Subgroup	target	target	CD-19	Unadjusted	Clock Time	90-day EFS	0.946603	0.844477	1.06292	1.36894		NS		Subgroup	target	target	CD-19	Unadjusted	Hours Past Sunrise	90-day EFS	0.930707	0.838013	1.03432	1.40107		NS
Subgroup	target	target	CD-19	Unadjusted	Clock Time	No ICU Admission	1.04065	0.904027	1.19141	1.26959	1	NS		Subgroup	target	target	CD-19	Unadjusted	Hours Past Sunrise	No ICU Admission	1.02836	0.903984	1.16544	1.24164	1	NS
Subgroup	target	target	CD-19	Unadjusted	Clock Time	No Mechanical Ventilation	1.12834	0.915276	1.37083	1.56464	1.12046	NS		Subgroup	target	target	CD-19	Unadjusted	Hours Past Sunrise	No Mechanical Ventilation	1.1054	0.910507	1.32827	1.51651	1	NS
Subgroup	target	target	CD-19	Unadjusted	Clock Time	No Vasopressor Support	1.0214	0.859115	1.20171	1.27434	1	NS		Subgroup	target	target	CD-19	Unadjusted	Hours Past Sunrise	No Vasopressor Support	1.01704	0.868943	1.18199	1.21904	1	NS
Subgroup	target	target	CD-19	Unadjusted	Clock Time	No Infection (any)	1.03072	0.895863	1.17936	1.43107	1.13574	NS		Subgroup	target	target	CD-19	Unadjusted	Hours Past Sunrise	No Infection (any)	1.05854	0.932891	1.19743	1.45843	1.18719	NS
Subgroup	target	target	CD-19	Unadjusted	Clock Time	No Grade 3/4 CRS	0.989593	0.804634	1.19711	1.14305		NS		Subgroup	target	target	CD-19	Unadjusted	Hours Past Sunrise	No Grade 3/4 CRS	1.05754	0.883348	1.25438	1.14933		NS
Subgroup	target	target	CD-19	Unadjusted	Clock Time	No Grad 3/4 ICANS	1.10457	0.973567	1.25012	1.35391	1	NS		Subgroup	target	target	CD-19	Unadjusted	Hours Past Sunrise	No Grad 3/4 ICANS	1.10809	0.987004	1.24254	1.3433	1	NS
Subgroup	target	target	CD-19	Unadjusted	Clock Time	No tocilizumab	1.022	0.918309	1.13897	1.19954	1	NS		Subgroup	target	target	CD-19	Unadjusted	Hours Past Sunrise	No tocilizumab	1.05078	0.952621	1.16077	1.15645	1	NS
Subgroup	target	target	CD-19	Unadjusted	Clock Time	No anakinra	1.24427	1.07312	1.43886	1.2962	1	Sig		Subgroup	target	target	CD-19	Unadjusted	Hours Past Sunrise	No anakinra	1.18137	1.02773	1.35483	1.29307	1	Sig
Subgroup	target	target	CD-19	Unadjusted	Clock Time	365-day OS	0.880482	0.78624	0.984748	1.53504		Sig		Subgroup	target	target	CD-19	Unadjusted	Hours Past Sunrise	365-day OS	0.894692	0.807206	0.990494	1.53262		Sig
Subgroup	target	target	CD-19	Unadjusted	Clock Time	365-Day EFS	0.939238	0.838331	1.05009	1.4164		NS		Subgroup	target	target	CD-19	Unadjusted	Hours Past Sunrise	365-Day EFS	0.948189	0.855771	1.049	1.42569		NS
Subgroup	target	target	BCMA	Unadjusted	Clock Time	90-day OS	0.806536	0.575123	1.1422	1.67716		NS		Subgroup	target	target	BCMA	Unadjusted	Hours Past Sunrise	90-day OS	0.847765	0.630042	1.15573	1.79835		NS
Subgroup	target	target	BCMA	Unadjusted	Clock Time	90-day EFS	0.760663	0.571908	1.0098	1.22375		NS		Subgroup	target	target	BCMA	Unadjusted	Hours Past Sunrise	90-day EFS	0.848456	0.661503	1.09362	1.3711		NS
Subgroup	target	target	BCMA	Unadjusted	Clock Time	No ICU Admission	1.10926	0.752237	1.59546	2.58384	1	NS		Subgroup	target	target	BCMA	Unadjusted	Hours Past Sunrise	No ICU Admission	1.08328	0.766748	1.49233	2.682	1.17175	NS
Subgroup	target	target	BCMA	Unadjusted	Clock Time	No Mechanical Ventilation	1.20088	0.758016	1.84844	1.96052	1	NS		Subgroup	target	target	BCMA	Unadjusted	Hours Past Sunrise	No Mechanical Ventilation	1.19241	0.796086	1.73733	2.03232	1.21572	NS
Subgroup	target	target	BCMA	Unadjusted	Clock Time	No Vasopressor Support	1.30277	0.853646	1.96114	1.98387	1.14113	NS		Subgroup	target	target	BCMA	Unadjusted	Hours Past Sunrise	No Vasopressor Support	1.19899	0.819733	1.71388	2.11841	1.33562	NS
Subgroup	target	target	BCMA	Unadjusted	Clock Time	No Infection (any)	1.03571	0.783155	1.3529	1.37936	1	NS		Subgroup	target	target	BCMA	Unadjusted	Hours Past Sunrise	No Infection (any)	1.02147	0.796638	1.29398	1.33728	1	NS
Subgroup	target	target	BCMA	Unadjusted	Clock Time	No Grade 3/4 CRS	1.57626	0.663287	3.79453	233207	1	NS		Subgroup	target	target	BCMA	Unadjusted	Hours Past Sunrise	No Grade 3/4 CRS	1.52625	0.719583	3.24604	96097.7	1	NS
Subgroup	target	target	BCMA	Unadjusted	Clock Time	No Grad 3/4 ICANS	1.10861	0.781831	1.54274	1.79322	1	NS		Subgroup	target	target	BCMA	Unadjusted	Hours Past Sunrise	No Grad 3/4 ICANS	1.04919	0.765568	1.40696	1.91086	1.21015	NS
Subgroup	target	target	BCMA	Unadjusted	Clock Time	No tocilizumab	0.993651	0.802375	1.2361	1.25732		NS		Subgroup	target	target	BCMA	Unadjusted	Hours Past Sunrise	No tocilizumab	0.983872	0.814271	1.19309	1.24519		NS
Subgroup	target	target	BCMA	Unadjusted	Clock Time	No anakinra	1.4	0.985458	1.99207	2.35555	1.40635	NS		Subgroup	target	target	BCMA	Unadjusted	Hours Past Sunrise	No anakinra	1.17622	0.853161	1.5974	2.43508	1.47686	NS
Subgroup	target	target	BCMA	Unadjusted	Clock Time	365-day OS	0.948216	0.742415	1.21636	1.32603	1	NS		Subgroup	target	target	BCMA	Unadjusted	Hours Past Sunrise	365-day OS	0.960538	0.770593	1.2028	1.29773	1	NS
Subgroup	target	target	BCMA	Unadjusted	Clock Time	365-Day EFS	0.846592	0.678772	1.04823	1.19364		NS		Subgroup	target	target	BCMA	Unadjusted	Hours Past Sunrise	365-Day EFS	0.875237	0.717582	1.06079	1.20603		NS

## Sheet: Figure S1
Time Past Sunrise [Hrs.]	Clock Time [Hrs.]	Location
1.71667	8.76667	WU
1.51667	8.83333	WU
1.65	8.96667	WU
2.83333	9.13333	OHSU
1.88333	9.2	WU
1.93333	9.25	WU
1.96667	9.28333	WU
1.98333	9.28333	WU
1.86667	9.28333	WU
2.31667	9.3	WU
3.56667	9.31667	WU
3.23333	9.33333	WU
2.11667	9.4	WU
2.83333	9.4	WU
2.11667	9.43333	WU
2.13333	9.45	WU
2.06667	9.48333	WU
2.43333	9.5	WU
2.38333	9.56667	WU
3.75	9.56667	WU
2.33333	9.65	OHSU
2.4	9.71667	WU
2.45	9.73333	WU
3.26667	9.75	WU
2.56667	9.75	WU
2.8	9.76667	WU
3.38333	9.78333	WU
3.75	9.81667	WU
2.7	9.85	WU
2.7	9.85	WU
2.55	9.86667	WU
2.6	9.91667	WU
2.6	9.91667	WU
4.03333	9.93333	WU
2.63333	9.95	WU
2.76667	10	WU
2.76667	10	WU
2.85	10.0167	WU
2.71667	10.0333	WU
4.23333	10.05	WU
4.2	10.05	WU
2.78333	10.0833	WU
3.68333	10.0833	WU
4.05	10.1	WU
2.86667	10.15	WU
3.11667	10.1667	OHSU
3.28333	10.1667	WU
2.88333	10.1667	WU
3.78333	10.1833	WU
4.38333	10.1833	WU
3.16667	10.2	WU
3.63333	10.2	WU
3.43333	10.2	WU
4.61667	10.2167	WU
3.73333	10.2333	WU
2.95	10.2333	WU
4.61667	10.2333	WU
3.15	10.2333	WU
3.15	10.2333	WU
4.4	10.2333	WU
3.18333	10.25	OHSU
2.8	10.25	OHSU
3.13333	10.25	WU
3.01667	10.25	WU
2.98333	10.25	WU
3.5	10.25	WU
3.01667	10.25	WU
4.66667	10.2667	WU
3.08333	10.2667	WU
4.6	10.2667	WU
4.6	10.2667	WU
3.86667	10.2667	WU
4.66667	10.2667	WU
2.98333	10.2667	WU
3.45	10.2833	WU
3.63333	10.2833	WU
3.06667	10.2833	WU
2.98333	10.2833	WU
4.3	10.3	WU
4.2	10.3	WU
3.03333	10.3	WU
3.28333	10.3	WU
4.68333	10.3	WU
3.61667	10.3	WU
3.73333	10.3	WU
3.4	10.3	WU
3.06667	10.3	WU
3.5	10.3167	WU
2.95	10.3167	WU
4	10.3167	WU
4.7	10.3167	WU
4.96667	10.3333	OHSU
4.33333	10.3333	WU
4.2	10.3333	WU
3.4	10.3333	WU
4.45	10.35	WU
3.16667	10.35	WU
3.58333	10.35	WU
3.58333	10.35	WU
3.76667	10.35	WU
3.26667	10.35	WU
3.08333	10.35	WU
2.68333	10.35	WU
4.61667	10.3667	WU
4	10.3667	WU
3.16667	10.3667	WU
4.76667	10.3667	WU
3.16667	10.3833	WU
4.76667	10.3833	WU
4.38333	10.3833	WU
3.1	10.3833	WU
4.76667	10.3833	WU
3.75	10.4	WU
4.05	10.4	WU
3.46667	10.4	WU
4.68333	10.4	WU
4.58333	10.4167	WU
4.08333	10.4167	WU
3.21667	10.4167	WU
4.03333	10.4167	WU
3.85	10.4167	WU
3.13333	10.4167	WU
3.53333	10.4333	WU
4.78333	10.4333	WU
4.5	10.4333	WU
3.38333	10.4333	WU
4.7	10.45	OHSU
3.31667	10.45	WU
4.58333	10.45	WU
3.78333	10.45	WU
3.15	10.45	WU
3.98333	10.4667	WU
4.01667	10.4667	WU
4.55	10.4833	OHSU
3.16667	10.4833	WU
4.71667	10.4833	WU
3.11667	10.4833	WU
3.38333	10.4833	WU
3.45	10.4833	WU
4.9	10.5	WU
3.33333	10.5	WU
3.76667	10.5	WU
3.18333	10.5	WU
4.88333	10.5167	WU
4.11667	10.5333	WU
3.18333	10.5333	WU
3.96667	10.5333	WU
3.46667	10.5333	WU
4.15	10.5333	WU
4.06667	10.55	WU
4.88333	10.55	WU
4.73333	10.55	WU
3.71667	10.55	WU
3.48333	10.55	WU
4.91667	10.55	WU
4.41667	10.5667	WU
3.25	10.5667	WU
4.21667	10.5667	WU
4.66667	10.5833	WU
4.7	10.5833	WU
4.91667	10.6	WU
3.11667	10.6	WU
3.76667	10.6	WU
3.35	10.6	WU
3.3	10.6167	WU
4.03333	10.6167	WU
3.26667	10.6167	WU
4.05	10.6167	WU
4.66667	10.6333	WU
3.43333	10.6333	WU
2.83333	10.65	OHSU
3.51667	10.65	WU
4.06667	10.65	WU
3.7	10.65	WU
4.06667	10.6667	WU
3.46667	10.6667	WU
5.05	10.6833	WU
3.91667	10.6833	WU
4.85	10.6833	WU
5.18333	10.7	OHSU
4.35	10.7	WU
4.46667	10.7167	WU
3.81667	10.7167	WU
3.6	10.7333	OHSU
4.78333	10.7333	WU
5.31667	10.75	OHSU
3.93333	10.75	WU
3.96667	10.75	WU
3.11667	10.7667	OHSU
4.45	10.7833	WU
4.36667	10.7833	WU
3.3	10.7833	WU
3.06667	10.8	OHSU
4.53333	10.8167	OHSU
3.56667	10.8167	WU
3.58333	10.8333	OHSU
3.55	10.8333	WU
3.71667	10.8333	WU
3.65	10.85	WU
3.55	10.8667	OHSU
4.35	10.8667	WU
4.83333	10.8667	WU
3.73333	10.8833	WU
5.08333	10.9	WU
4.2	10.9167	WU
3.31667	10.9333	OHSU
3.9	10.9333	WU
3.96667	10.9333	WU
3.6	10.9333	WU
3.91667	10.95	WU
5	10.95	WU
4.73333	10.9667	OHSU
3.83333	10.9667	WU
3.86667	10.9667	WU
4.25	10.9667	WU
3.63333	10.9667	WU
5.3	10.9833	WU
5.3	10.9833	WU
4.25	11	WU
5.38333	11.0167	WU
3.8	11.0667	WU
3.81667	11.0833	WU
5.13333	11.0833	WU
3.88333	11.1	OHSU
4.83333	11.1	WU
5.2	11.1	WU
4.76667	11.1167	OHSU
4.45	11.1167	WU
5.51667	11.1167	WU
3.33333	11.1167	WU
4.15	11.1167	WU
5.8	11.15	OHSU
3.8	11.15	WU
3.8	11.15	WU
5.68333	11.1667	OHSU
3.41667	11.1667	OHSU
5.15	11.1667	WU
3.96667	11.1667	WU
4.45	11.1667	WU
3.88333	11.1667	WU
5.25	11.1667	WU
5.66667	11.1833	OHSU
5.5	11.1833	OHSU
3.96667	11.1833	WU
5.58333	11.1833	WU
4.5	11.1833	WU
3.5	11.2	OHSU
4.53333	11.2	WU
5.45	11.2167	OHSU
3.96667	11.2167	WU
3.53333	11.2333	OHSU
3.43333	11.2333	OHSU
3.53333	11.2333	OHSU
5.75	11.2333	OHSU
5.21667	11.25	OHSU
5.56667	11.25	OHSU
3.56667	11.25	OHSU
3.85	11.25	OHSU
3.56667	11.25	OHSU
4.93333	11.25	WU
4.03333	11.25	WU
5.01667	11.25	WU
4.16667	11.2667	OHSU
5.36667	11.2667	OHSU
5.08333	11.2667	WU
4.71667	11.2833	OHSU
4.91667	11.2833	OHSU
5.91667	11.2833	OHSU
5.21667	11.2833	WU
3.51667	11.2833	WU
4.38333	11.2833	WU
4.25	11.2833	WU
3.93333	11.3	OHSU
5.91667	11.3	OHSU
5.56667	11.3	WU
5.05	11.3	WU
5.16667	11.3	WU
5.26667	11.3167	OHSU
3.75	11.3167	OHSU
5.9	11.3167	OHSU
4.16667	11.3167	WU
4.55	11.3167	WU
4.81667	11.3167	WU
3.96667	11.3333	OHSU
5.23333	11.3333	WU
4.21667	11.35	OHSU
4.03333	11.35	WU
4.06667	11.35	WU
4.98333	11.35	WU
4.53333	11.35	WU
3.63333	11.3667	OHSU
5.1	11.3667	WU
4.18333	11.3833	OHSU
5.78333	11.3833	WU
4.3	11.3833	WU
4.1	11.3833	WU
4.21667	11.3833	WU
5.66667	11.4	WU
4.96667	11.4	WU
4.6	11.4	WU
4.16667	11.4167	OHSU
5.51667	11.4167	WU
5.78333	11.4167	WU
4.31667	11.4167	WU
4.66667	11.4167	WU
4.45	11.4167	WU
4.11667	11.4333	WU
4.58333	11.4333	WU
4.36667	11.4333	WU
5.81667	11.4333	WU
5.35	11.4333	WU
5.83333	11.4333	WU
4.5	11.4333	WU
5.91667	11.45	OHSU
5.78333	11.45	WU
4.66667	11.45	WU
4.7	11.4667	OHSU
4.8	11.4833	OHSU
4.06667	11.4833	OHSU
5.85	11.4833	WU
4.46667	11.5	OHSU
5.01667	11.5	WU
4.53333	11.5	WU
5.71667	11.5	WU
4.78333	11.5167	OHSU
4.78333	11.5167	OHSU
5.63333	11.5167	WU
5.03333	11.5167	WU
5.35	11.5167	WU
5.26667	11.5167	WU
4.68333	11.5167	WU
5.73333	11.5167	WU
3.73333	11.5167	WU
4.15	11.5333	OHSU
4.45	11.5333	WU
4.16667	11.5333	WU
4.56667	11.5333	WU
4.43333	11.5333	WU
4.05	11.55	OHSU
3.73333	11.5667	WU
5.06667	11.5667	WU
5.98333	11.5833	WU
6.03333	11.5833	WU
3.9	11.6	OHSU
4.86667	11.6	WU
3.93333	11.6333	WU
6.21667	11.65	OHSU
5.36667	11.65	OHSU
4.81667	11.65	OHSU
5.08333	11.65	WU
4.63333	11.6667	OHSU
4.58333	11.6667	WU
4.51667	11.6667	WU
5.05	11.6833	OHSU
3.83333	11.6833	WU
5.96667	11.7	OHSU
4.61667	11.7	WU
4.08333	11.7167	OHSU
4.21667	11.7333	OHSU
4.56667	11.7333	OHSU
6.28333	11.7333	WU
5.43333	11.7667	OHSU
6.03333	11.7667	OHSU
4.16667	11.7667	OHSU
5.48333	11.7667	OHSU
5.91667	11.7833	OHSU
5.95	11.7833	OHSU
6.2	11.7833	OHSU
6.13333	11.7833	OHSU
5.05	11.7833	OHSU
6.41667	11.7833	OHSU
5.9	11.7833	WU
4.46667	11.7833	WU
3.96667	11.8	OHSU
5.75	11.8	WU
4.58333	11.8	WU
4.13333	11.8	WU
4.38333	11.8167	OHSU
6.2	11.8167	WU
6.36667	11.8167	WU
5.03333	11.8333	OHSU
6.48333	11.85	OHSU
4.91667	11.85	WU
5.76667	11.85	WU
5.46667	11.85	WU
5.93333	11.85	WU
5.11667	11.85	WU
6.51667	11.8667	OHSU
5.4	11.8667	WU
5.16667	11.8833	WU
4.61667	11.9	WU
4.75	11.9	WU
5.73333	11.9	WU
6.55	11.9167	OHSU
4.4	11.9167	OHSU
6.13333	11.9167	WU
4.78333	11.95	OHSU
6.2	11.95	WU
4.13333	11.9667	OHSU
5.43333	11.9667	WU
4.73333	11.9833	WU
5.76667	11.9833	WU
4.83333	12	WU
4.53333	12	WU
6.05	12.05	WU
5.08333	12.0667	WU
5.81667	12.0667	WU
5.31667	12.0833	WU
6.48333	12.0833	WU
5.15	12.1	OHSU
6.43333	12.1167	OHSU
5.95	12.1167	WU
4.53333	12.1167	WU
5.08333	12.1167	WU
6.3	12.1333	OHSU
5.18333	12.1333	OHSU
4.98333	12.1333	WU
6.36667	12.1333	WU
5.03333	12.1333	WU
5.36667	12.15	OHSU
4.93333	12.15	WU
6.4	12.15	WU
6.13333	12.1667	WU
5.46667	12.1667	WU
4.38333	12.1833	OHSU
6.8	12.1833	OHSU
6.56667	12.1833	WU
5.46667	12.1833	WU
4.36667	12.2	OHSU
6.16667	12.2	WU
4.91667	12.2	WU
6.5	12.2	WU
5.9	12.2	WU
5.2	12.2	WU
5.01667	12.2	WU
4.71667	12.2	WU
6.8	12.2167	OHSU
5.31667	12.2167	OHSU
4.53333	12.2167	OHSU
4.8	12.2167	OHSU
6.56667	12.2167	OHSU
6.46667	12.2167	OHSU
5.03333	12.2167	OHSU
6.23333	12.2167	OHSU
5.6	12.2167	WU
6.56667	12.2167	WU
6.16667	12.2333	OHSU
5.45	12.2333	OHSU
5.18333	12.2333	OHSU
6.58333	12.2333	OHSU
5.61667	12.2333	WU
6.55	12.2333	WU
5.11667	12.2333	WU
4.46667	12.2333	WU
5.96667	12.25	OHSU
5.23333	12.25	OHSU
4.95	12.25	WU
5.53333	12.25	WU
5.33333	12.2667	OHSU
4.75	12.2667	OHSU
4.9	12.2667	OHSU
5.21667	12.2667	OHSU
5.05	12.2667	WU
5.41667	12.2667	WU
5.18333	12.2667	WU
4.58333	12.2833	OHSU
5.33333	12.2833	OHSU
6.46667	12.2833	OHSU
5.6	12.2833	WU
6.63333	12.2833	WU
4.73333	12.3	OHSU
5.96667	12.3	WU
5.05	12.3	WU
5.51667	12.3167	OHSU
5.5	12.3167	OHSU
5.18333	12.3167	OHSU
4.5	12.3167	OHSU
6.3	12.3167	OHSU
4.53333	12.3333	OHSU
6.96667	12.3333	OHSU
5.21667	12.3333	WU
6.88333	12.35	OHSU
4.91667	12.3667	OHSU
6.58333	12.3667	WU
6.56667	12.3667	WU
6.65	12.3667	WU
5.13333	12.3667	WU
6.95	12.3833	OHSU
6.95	12.3833	OHSU
4.61667	12.3833	OHSU
5.31667	12.3833	WU
6.78333	12.3833	WU
5.91667	12.3833	WU
6.83333	12.4	OHSU
5.56667	12.4	OHSU
6.05	12.4	OHSU
4.66667	12.4	OHSU
6	12.4	WU
6.68333	12.4	WU
5.05	12.4167	WU
5.28333	12.4167	WU
5.93333	12.4333	WU
6.08333	12.45	OHSU
5.7	12.45	WU
5.65	12.5	OHSU
6.26667	12.5	OHSU
5.93333	12.5	WU
5.68333	12.5	WU
6.8	12.55	WU
6.4	12.5667	WU
6	12.5667	WU
5.63333	12.5833	OHSU
5.88333	12.5833	WU
4.83333	12.6333	OHSU
7.1	12.65	OHSU
5.98333	12.65	WU
6.66667	12.6833	WU
4.86667	12.7	OHSU
5.5	12.7	OHSU
5.93333	12.7	WU
5.23333	12.7167	WU
4.88333	12.7333	OHSU
5.6	12.7333	WU
6.93333	12.75	OHSU
5.76667	12.75	OHSU
7.4	12.75	OHSU
6.78333	12.75	WU
6.86667	12.75	WU
5.16667	12.7833	OHSU
5.86667	12.7833	OHSU
7.1	12.7833	WU
6.05	12.7833	WU
6	12.8	WU
6.33333	12.8167	WU
5.8	12.8333	OHSU
5.95	12.8333	WU
6.45	12.85	WU
5.63333	12.85	WU
5.15	12.85	WU
5.66667	12.9167	OHSU
6.3	12.9167	WU
5.93333	12.9167	WU
6.8	12.9667	OHSU
6.4	13	WU
6.51667	13	WU
6.31667	13.0333	WU
6.36667	13.0667	OHSU
5.23333	13.0667	WU
5.88333	13.0833	OHSU
7.43333	13.0833	WU
5.58333	13.1167	OHSU
5.91667	13.1167	WU
6.15	13.1333	WU
5.35	13.1333	WU
6.08333	13.1667	OHSU
6.46667	13.1667	OHSU
7.8	13.1833	OHSU
5.61667	13.1833	OHSU
6.81667	13.1833	OHSU
7.43333	13.1833	WU
6.31667	13.1833	WU
6.86667	13.2	OHSU
7.75	13.2	OHSU
5.9	13.2	WU
6.53333	13.2167	OHSU
7.66667	13.2167	OHSU
5.68333	13.2167	OHSU
5.91667	13.2333	OHSU
7.86667	13.2333	OHSU
5.43333	13.25	OHSU
7.35	13.25	OHSU
5.88333	13.25	OHSU
5.86667	13.25	OHSU
5.58333	13.25	WU
5.48333	13.25	WU
7.9	13.2667	OHSU
7.68333	13.2667	OHSU
6.21667	13.2667	OHSU
5.55	13.2833	OHSU
6.4	13.2833	OHSU
7.93333	13.2833	OHSU
5.88333	13.2833	OHSU
7.66667	13.2833	WU
6.55	13.3	OHSU
6.08333	13.3	OHSU
6.53333	13.3	OHSU
6.31667	13.3167	OHSU
7.55	13.3167	OHSU
6.6	13.3167	WU
7.58333	13.3333	OHSU
6.95	13.3333	OHSU
6.33333	13.3333	OHSU
7.21667	13.35	OHSU
8	13.3667	OHSU
7.66667	13.3667	WU
7.68333	13.3833	WU
5.7	13.4	OHSU
6.18333	13.45	WU
7.15	13.45	WU
7.7	13.4667	WU
5.98333	13.4833	OHSU
6.95	13.4833	WU
7	13.5333	WU
6.83333	13.55	WU
8.21667	13.6	OHSU
6.73333	13.6333	OHSU
5.81667	13.6667	OHSU
6.48333	13.6667	OHSU
6.45	13.6667	WU
6.55	13.6833	OHSU
8.23333	13.6833	OHSU
8.01667	13.6833	OHSU
8.31667	13.7	OHSU
6.01667	13.7	WU
6.38333	13.7	WU
6.28333	13.7167	OHSU
7.06667	13.7333	OHSU
5.93333	13.7333	OHSU
6.53333	13.7333	OHSU
6.4	13.7333	OHSU
7.93333	13.7333	OHSU
6.08333	13.75	OHSU
7.05	13.75	OHSU
7.13333	13.75	OHSU
6.43333	13.7667	OHSU
6.63333	13.7667	OHSU
5.98333	13.7667	WU
6.93333	13.7833	OHSU
7.25	13.7833	WU
6.56667	13.8	OHSU
8.45	13.8	OHSU
7.91667	13.8	OHSU
6.01667	13.8333	OHSU
7.06667	13.8667	OHSU
7.86667	13.9	OHSU
7.33333	13.9	OHSU
7.51667	13.9167	OHSU
8.21667	13.9167	OHSU
6.28333	14.15	OHSU
6.4	14.15	WU
6.9	14.15	WU
8.21667	14.1667	OHSU
7.5	14.1667	WU
8.1	14.2	OHSU
7.03333	14.2	OHSU
7.43333	14.2167	OHSU
6.41667	14.2167	OHSU
6.98333	14.2167	OHSU
8.23333	14.2167	OHSU
7	14.2333	OHSU
8.88333	14.2333	OHSU
6.48333	14.2333	OHSU
8.85	14.2333	OHSU
6.86667	14.2333	OHSU
7.26667	14.25	OHSU
6.6	14.25	OHSU
6.45	14.25	OHSU
6.96667	14.2667	WU
6.76667	14.2833	OHSU
6.58333	14.2833	OHSU
6.9	14.2833	WU
8.76667	14.3	OHSU
6.91667	14.3	OHSU
7.45	14.3167	OHSU
8.25	14.3167	OHSU
7.03333	14.3333	OHSU
7.68333	14.3333	OHSU
7.06667	14.3333	WU
7.96667	14.35	OHSU
7.06667	14.3667	OHSU
8.73333	14.4	OHSU
7.38333	14.4333	OHSU
8.15	14.45	OHSU
6.75	14.4667	OHSU
9.16667	14.5333	OHSU
6.91667	14.65	OHSU
7.63333	14.65	OHSU
7.88333	14.6833	WU
9.33333	14.9333	WU
8.61667	15.15	OHSU
8.95	15.15	OHSU
7.88333	15.1667	WU
9.3	15.1833	WU
7.4	15.2	OHSU
9.26667	15.25	WU
8	15.2667	OHSU
7.96667	15.2667	OHSU
8.81667	15.3	WU
9.91667	15.3167	OHSU
9.93333	15.35	OHSU
9.4	15.4667	OHSU
10	15.6	WU
10.1333	15.65	OHSU
9.73333	15.8333	OHSU
8.75	15.8833	WU
9.83333	15.9167	OHSU
9.45	16.1167	WU
10.55	16.1667	WU
10.25	16.2	OHSU
10.1833	16.2333	WU
10.4667	16.2667	WU
9.05	16.2667	WU
9.05	16.3167	OHSU
9.85	16.3167	WU
9.48333	16.4	WU
10.0333	16.5167	OHSU
10.85	16.5833	WU
10.6167	16.65	WU
9.38333	16.6833	WU
10.9333	16.7667	WU
10.4	16.9833	WU
9.7	17	WU
10.0333	17.0167	WU
9.75	17.5833	WU
9.95	17.7	OHSU

## Sheet: Figure S4
Start	CAR T-Cell Infusion Time [Hr.]	Post-Thaw Hold
08:39:00	8	7
08:40:00	8	5
08:49:00	8	6
09:04:00	9	6
09:06:00	9	7
09:08:00	9	5
09:09:00	9	4
09:09:00	9	8
09:11:00	9	7
09:11:00	9	5
09:14:00	9	6
09:14:00	9	8
09:15:00	9	4
09:16:00	9	7
09:16:00	9	9
09:19:00	9	5
09:22:00	9	5
09:29:00	9	8
09:32:00	9	10
09:35:00	9	7
09:35:00	9	7
09:35:00	9	9
09:37:00	9	8
09:42:00	9	6
09:43:00	9	8
09:44:00	9	6
09:45:00	9	7
09:48:00	9	5
09:50:00	9	4
09:55:00	9	6
09:56:00	9	4
09:57:00	9	5
09:58:00	9	7
09:58:00	9	5
10:01:00	10	12
10:01:00	10	9
10:01:00	10	5
10:01:00	10	4
10:02:00	10	10
10:03:00	10	5
10:03:00	10	7
10:03:00	10	10
10:04:00	10	14
10:04:00	10	4
10:04:00	10	6
10:04:00	10	7
10:05:00	10	3
10:05:00	10	9
10:05:00	10	13
10:05:00	10	4
10:06:00	10	7
10:07:00	10	6
10:07:00	10	5
10:07:00	10	10
10:08:00	10	7
10:08:00	10	4
10:08:00	10	20
10:08:00	10	8
10:09:00	10	6
10:09:00	10	4
10:09:00	10	4
10:09:00	10	13
10:09:00	10	8
10:09:00	10	10
10:10:00	10	10
10:10:00	10	5
10:10:00	10	6
10:10:00	10	7
10:10:00	10	10
10:10:00	10	10
10:10:00	10	6
10:10:00	10	7
10:10:00	10	4
10:11:00	10	16
10:11:00	10	7
10:11:00	10	4
10:11:00	10	8
10:11:00	10	4
10:11:00	10	7
10:12:00	10	5
10:12:00	10	3
10:12:00	10	4
10:12:00	10	3
10:12:00	10	11
10:13:00	10	4
10:13:00	10	8
10:13:00	10	7
10:13:00	10	10
10:13:00	10	5
10:13:00	10	5
10:13:00	10	3
10:14:00	10	8
10:14:00	10	7
10:14:00	10	8
10:14:00	10	4
10:14:00	10	3
10:14:00	10	7
10:14:00	10	6
10:14:00	10	4
10:15:00	10	8
10:15:00	10	7
10:15:00	10	4
10:16:00	10	10
10:16:00	10	3
10:16:00	10	5
10:16:00	10	4
10:16:00	10	13
10:17:00	10	7
10:18:00	10	5
10:18:00	10	13
10:18:00	10	5
10:18:00	10	4
10:19:00	10	7
10:19:00	10	5
10:20:00	10	6
10:20:00	10	4
10:20:00	10	10
10:20:00	10	4
10:21:00	10	5
10:21:00	10	6
10:21:00	10	5
10:23:00	10	9
10:23:00	10	8
10:23:00	10	7
10:23:00	10	17
10:24:00	10	5
10:24:00	10	5
10:24:00	10	6
10:25:00	10	9
10:25:00	10	8
10:26:00	10	5
10:26:00	10	5
10:26:00	10	8
10:26:00	10	9
10:26:00	10	7
10:26:00	10	7
10:26:00	10	4
10:27:00	10	4
10:27:00	10	5
10:29:00	10	5
10:30:00	10	12
10:30:00	10	5
10:30:00	10	6
10:30:00	10	6
10:30:00	10	4
10:30:00	10	9
10:31:00	10	4
10:32:00	10	8
10:32:00	10	6
10:32:00	10	7
10:33:00	10	3
10:34:00	10	11
10:35:00	10	9
10:35:00	10	5
10:36:00	10	5
10:37:00	10	4
10:38:00	10	7
10:40:00	10	9
10:40:00	10	5
10:40:00	10	4
10:41:00	10	8
10:42:00	10	5
10:44:00	10	6
10:47:00	10	10
10:47:00	10	7
10:47:00	10	10
10:50:00	10	5
10:51:00	10	8
10:51:00	10	4
10:52:00	10	2
10:56:00	10	4
10:57:00	10	6
10:57:00	10	7
10:58:00	10	9
10:58:00	10	8
10:58:00	10	8
11:00:00	11	6
11:00:00	11	12
11:00:00	11	8
11:01:00	11	5
11:02:00	11	4
11:03:00	11	6
11:03:00	11	5
11:03:00	11	5
11:04:00	11	6
11:04:00	11	4
11:05:00	11	2
11:06:00	11	9
11:06:00	11	13
11:07:00	11	3
11:07:00	11	6
11:08:00	11	3
11:08:00	11	6
11:09:00	11	10
11:09:00	11	5
11:09:00	11	2
11:10:00	11	7
11:11:00	11	5
11:11:00	11	6
11:12:00	11	4
11:12:00	11	6
11:13:00	11	5
11:13:00	11	8
11:13:00	11	7
11:13:00	11	3
11:13:00	11	11
11:13:00	11	7
11:14:00	11	5
11:15:00	11	6
11:16:00	11	8
11:16:00	11	12
11:16:00	11	4
11:17:00	11	17
11:17:00	11	5
11:17:00	11	3
11:18:00	11	7
11:18:00	11	5
11:19:00	11	5
11:19:00	11	5
11:19:00	11	5
11:19:00	11	5
11:19:00	11	9
11:19:00	11	5
11:20:00	11	12
11:20:00	11	3
11:21:00	11	14
11:22:00	11	5
11:22:00	11	8
11:24:00	11	7
11:25:00	11	5
11:26:00	11	7
11:30:00	11	7
11:33:00	11	5
11:34:00	11	5
11:35:00	11	29
11:36:00	11	7
11:36:00	11	8
11:38:00	11	3
11:39:00	11	7
11:39:00	11	6
11:42:00	11	8
11:44:00	11	6
11:44:00	11	5
11:44:00	11	4
11:46:00	11	2
11:46:00	11	7
11:47:00	11	4
11:48:00	11	5
11:49:00	11	8
11:52:00	11	9
11:53:00	11	5
11:53:00	11	5
11:55:00	11	6
11:56:00	11	6
11:57:00	11	9
11:58:00	11	3
12:00:00	12	11
12:01:00	12	6
12:03:00	12	7
12:03:00	12	8
12:03:00	12	6
12:04:00	12	4
12:04:00	12	0
12:05:00	12	8
12:06:00	12	6
12:06:00	12	10
12:07:00	12	8
12:07:00	12	2
12:07:00	12	5
12:09:00	12	9
12:09:00	12	3
12:09:00	12	6
12:09:00	12	5
12:10:00	12	6
12:10:00	12	4
12:10:00	12	3
12:12:00	12	8
12:12:00	12	5
12:12:00	12	9
12:13:00	12	8
12:16:00	12	6
12:16:00	12	9
12:16:00	12	6
12:16:00	12	4
12:17:00	12	4
12:18:00	12	3
12:19:00	12	5
12:21:00	12	8
12:21:00	12	10
12:22:00	12	4
12:22:00	12	3
12:26:00	12	7
12:27:00	12	5
12:29:00	12	4
12:30:00	12	15
12:30:00	12	16
12:32:00	12	9
12:32:00	12	9
12:35:00	12	5
12:38:00	12	9
12:39:00	12	7
12:40:00	12	8
12:43:00	12	6
12:46:00	12	8
12:48:00	12	5
12:53:00	12	6
13:00:00	13	4
13:01:00	13	4
13:02:00	13	7
13:13:00	13	3
13:21:00	13	5
13:22:00	13	4
13:23:00	13	4
13:26:00	13	5
13:52:00	13	9
14:08:00	14	9
14:35:00	14	5
14:44:00	14	10
14:56:00	14	16
15:04:00	15	3
15:30:00	15	5
15:49:00	15	3
16:00:00	16	11
16:05:00	16	8
16:06:00	16	9
16:13:00	16	3
16:16:00	16	5
16:33:00	16	4
16:36:00	16	4
16:50:00	16	7
16:51:00	16	6
16:52:00	16	8

## Sheet: Figure S5
day	tgroup	alc
7	Before 15:00	0.1
14	Before 15:00	0.19
0	Before 15:00	0
10	Before 15:00	0.6
0	Before 15:00	0.01
10	Before 15:00	0.13
0	Before 15:00	0.03
14	Before 15:00	0.5
0	Before 15:00	0.21
14	Before 15:00	0.45
0	Before 15:00	0.07
0	Before 15:00	0.03
7	Before 15:00	1.93
10	Before 15:00	1.1
14	Before 15:00	0.78
0	Before 15:00	0.02
14	Before 15:00	0.2
7	Before 15:00	0.3
7	Before 15:00	0.2
10	Before 15:00	0.7
0	Before 15:00	0.02
7	Before 15:00	0.2
10	Before 15:00	0.06
7	Before 15:00	0.7
0	Before 15:00	0.04
7	Before 15:00	0.1
0	Before 15:00	0.06
10	Before 15:00	0.11
10	Before 15:00	0.44
10	Before 15:00	1.1
7	Before 15:00	1.93
7	Before 15:00	0.07
10	Before 15:00	0.11
10	Before 15:00	5.73
14	Before 15:00	0.37
0	Before 15:00	0.05
14	Before 15:00	1.3
10	Before 15:00	0.13
7	Before 15:00	0.43
10	Before 15:00	0.27
10	Before 15:00	0.44
0	Before 15:00	0.02
14	Before 15:00	0.2
0	Before 15:00	0.1
0	Before 15:00	0.04
7	Before 15:00	0.08
7	Before 15:00	0.29
0	Before 15:00	0.04
10	Before 15:00	1.47
0	Before 15:00	0.2
7	Before 15:00	0.6
14	Before 15:00	1.3
10	Before 15:00	2.42
0	Before 15:00	0
14	Before 15:00	3.33
0	Before 15:00	0.02
0	Before 15:00	0.1
14	Before 15:00	0.1
10	Before 15:00	0.26
7	Before 15:00	1.1
10	Before 15:00	1.6
7	Before 15:00	0.06
14	Before 15:00	0.37
0	Before 15:00	0.15
0	Before 15:00	0.39
10	Before 15:00	0.5
14	Before 15:00	0.38
10	Before 15:00	0.19
7	Before 15:00	1.82
0	Before 15:00	0.03
7	Before 15:00	1.53
10	Before 15:00	1.53
7	Before 15:00	0.47
10	Before 15:00	1.41
14	Before 15:00	0.05
14	Before 15:00	0.12
7	Before 15:00	0.1
0	Before 15:00	0.03
10	Before 15:00	0.04
14	Before 15:00	0.12
7	Before 15:00	0.1
0	Before 15:00	0
0	Before 15:00	0
14	Before 15:00	0.15
0	Before 15:00	0
14	Before 15:00	0.3
0	Before 15:00	0
0	Before 15:00	1.18
10	Before 15:00	0.11
14	Before 15:00	0.03
7	Before 15:00	0.07
7	Before 15:00	0.1
7	Before 15:00	3.05
10	Before 15:00	0.05
0	Before 15:00	0.01
0	Before 15:00	0.02
0	Before 15:00	0.01
14	Before 15:00	1.18
0	Before 15:00	0.02
10	Before 15:00	0.04
7	Before 15:00	0.11
7	Before 15:00	0.36
14	Before 15:00	0.39
14	Before 15:00	0.28
0	Before 15:00	0.04
0	Before 15:00	0.06
10	Before 15:00	0.34
7	Before 15:00	0.7
0	Before 15:00	0.01
7	Before 15:00	0.73
7	Before 15:00	1.9
0	Before 15:00	0.01
7	Before 15:00	0.36
14	Before 15:00	0.82
7	Before 15:00	2.28
0	Before 15:00	0.01
14	Before 15:00	0.82
0	Before 15:00	0.04
7	Before 15:00	1.08
0	Before 15:00	0.11
7	Before 15:00	0.13
7	Before 15:00	1.02
7	Before 15:00	0.76
0	Before 15:00	0.03
0	Before 15:00	0.05
14	Before 15:00	0.13
14	Before 15:00	1.58
0	Before 15:00	0.09
10	Before 15:00	0.42
14	Before 15:00	0.31
14	Before 15:00	0.35
0	Before 15:00	0.04
0	Before 15:00	0.02
0	Before 15:00	0.05
0	Before 15:00	0.01
0	Before 15:00	0.01
7	Before 15:00	0.1
7	Before 15:00	2.28
10	Before 15:00	0.48
0	Before 15:00	0.01
0	Before 15:00	0.04
7	Before 15:00	0.56
0	Before 15:00	0.01
10	Before 15:00	0.64
0	Before 15:00	0.11
10	Before 15:00	0.68
7	Before 15:00	0.08
10	Before 15:00	2.89
0	Before 15:00	0.04
0	Before 15:00	0.02
0	Before 15:00	0.02
7	Before 15:00	0.03
10	Before 15:00	1.97
14	Before 15:00	0.51
0	Before 15:00	0.06
7	Before 15:00	0.22
10	Before 15:00	0.59
10	Before 15:00	0.61
7	Before 15:00	0.44
10	Before 15:00	0.68
7	Before 15:00	0.35
0	Before 15:00	0.01
7	Before 15:00	0.06
7	Before 15:00	0.19
7	Before 15:00	2.19
10	Before 15:00	0.21
7	Before 15:00	0.35
0	Before 15:00	0.02
14	Before 15:00	0.63
7	Before 15:00	0.59
14	Before 15:00	0.12
0	Before 15:00	0.02
14	Before 15:00	0.06
0	Before 15:00	0.02
7	Before 15:00	0
7	Before 15:00	0.06
0	Before 15:00	0.03
10	Before 15:00	0.12
7	Before 15:00	1.67
10	Before 15:00	0.3
14	Before 15:00	0.13
7	Before 15:00	1.86
0	Before 15:00	0.03
7	Before 15:00	0.52
14	Before 15:00	1.9
10	Before 15:00	0.29
0	Before 15:00	0.04
0	Before 15:00	0.17
7	Before 15:00	0.2
10	Before 15:00	0.16
10	Before 15:00	0.22
14	Before 15:00	0.59
7	Before 15:00	0.28
10	After 15:00	0.18
0	After 15:00	0.06
0	Before 15:00	0.05
14	Before 15:00	0.21
0	Before 15:00	0.09
7	Before 15:00	0.13
7	Before 15:00	0.06
0	Before 15:00	0.03
7	Before 15:00	0.92
7	Before 15:00	0.71
0	Before 15:00	0.09
0	Before 15:00	0.01
14	Before 15:00	0.21
7	After 15:00	0.18
0	Before 15:00	0.03
10	Before 15:00	0.07
0	Before 15:00	0
0	Before 15:00	0.1
0	Before 15:00	0.02
0	Before 15:00	0.02
7	Before 15:00	0.25
14	Before 15:00	0.29
14	Before 15:00	0.29
14	Before 15:00	0.29
0	Before 15:00	0.32
10	Before 15:00	0
0	Before 15:00	0.02
7	Before 15:00	0.1
7	Before 15:00	0.04
10	Before 15:00	1.01
14	Before 15:00	1.72
14	Before 15:00	0.29
10	Before 15:00	0.16
10	Before 15:00	1.01
0	Before 15:00	0.01
7	Before 15:00	0.23
7	Before 15:00	1.34
10	Before 15:00	1.56
14	After 15:00	0.37
0	Before 15:00	0.02
0	Before 15:00	0.02
7	Before 15:00	0.06
14	After 15:00	0.37
10	After 15:00	2.92
10	Before 15:00	1.24
0	Before 15:00	0.01
10	Before 15:00	0.65
7	Before 15:00	2.83
10	Before 15:00	0.65
10	Before 15:00	0.07
0	Before 15:00	0.33
0	Before 15:00	0.22
7	Before 15:00	0.07
7	Before 15:00	0.22
0	Before 15:00	0.01
14	Before 15:00	0.2
14	Before 15:00	1.06
7	Before 15:00	0.23
14	Before 15:00	0.28
7	Before 15:00	0.08
14	Before 15:00	0.15
10	Before 15:00	0.65
10	Before 15:00	0.65
10	Before 15:00	0.17
7	Before 15:00	0.08
14	Before 15:00	0.15
0	Before 15:00	0.02
14	Before 15:00	0.5
0	Before 15:00	0.11
7	Before 15:00	0.16
14	Before 15:00	0.91
7	Before 15:00	2.34
14	Before 15:00	4.25
7	Before 15:00	0.11
14	Before 15:00	1.39
10	Before 15:00	3.51
0	Before 15:00	0.05
7	Before 15:00	0.03
14	Before 15:00	0.19
0	Before 15:00	0
0	Before 15:00	0.18
7	Before 15:00	0.03
7	Before 15:00	0.03
7	Before 15:00	0.87
14	Before 15:00	0.16
7	Before 15:00	0.23
10	Before 15:00	0.28
0	Before 15:00	0.06
10	Before 15:00	0.79
7	Before 15:00	0.42
0	Before 15:00	0
10	Before 15:00	0.94
10	Before 15:00	0.94
0	Before 15:00	0.02
7	Before 15:00	0.41
14	Before 15:00	0.38
10	Before 15:00	0.27
7	Before 15:00	0.24
10	Before 15:00	1.77
10	Before 15:00	1.77
0	Before 15:00	0.02
7	Before 15:00	0.1
0	Before 15:00	0
10	Before 15:00	0.08
14	Before 15:00	0.05
10	Before 15:00	1.77
0	Before 15:00	0.05
7	Before 15:00	0.1
10	Before 15:00	0.08
10	Before 15:00	0.6
0	Before 15:00	0.01
7	Before 15:00	0.14
10	Before 15:00	0.59
0	Before 15:00	0.05
7	Before 15:00	0.44
0	Before 15:00	0.03
0	Before 15:00	0.06
7	Before 15:00	0.14
0	Before 15:00	0.05
10	Before 15:00	5.38
14	Before 15:00	0.51
7	Before 15:00	3.77
10	After 15:00	0.56
0	Before 15:00	0.05
10	After 15:00	0.06
14	After 15:00	0.06
0	After 15:00	0
0	Before 15:00	0.05
10	Before 15:00	0.19
0	After 15:00	0.03
14	After 15:00	1.33
10	Before 15:00	0.59
7	Before 15:00	0.27
7	After 15:00	1.07
10	Before 15:00	0.73
0	After 15:00	0.07
14	After 15:00	0.15
7	Before 15:00	0.42
0	Before 15:00	0.1
10	Before 15:00	0.5
14	Before 15:00	0.58
10	Before 15:00	0.51
14	Before 15:00	0.5
10	Before 15:00	0.38
14	Before 15:00	0.29
0	Before 15:00	0.05
14	Before 15:00	0.33
10	Before 15:00	0.2
14	Before 15:00	1.29
14	Before 15:00	0.1
0	Before 15:00	0.04
7	Before 15:00	0.6
7	Before 15:00	0.6
14	Before 15:00	0.24
7	Before 15:00	0.27
10	Before 15:00	0.35
14	Before 15:00	0.41
0	Before 15:00	0
10	After 15:00	0.2
7	Before 15:00	0.42
10	Before 15:00	1.44
0	Before 15:00	1.39
0	Before 15:00	0.02
10	Before 15:00	0.33
14	Before 15:00	0.34
7	Before 15:00	0.13
10	Before 15:00	0.14
10	Before 15:00	0.09
0	Before 15:00	0.06
7	Before 15:00	0.04
0	Before 15:00	0.06
10	Before 15:00	0.85
14	Before 15:00	0.15
0	Before 15:00	0.05
0	Before 15:00	0.15
10	Before 15:00	0.2
0	Before 15:00	0.12
10	Before 15:00	0.33
7	Before 15:00	0.47
0	Before 15:00	0.16
7	Before 15:00	0.21
0	Before 15:00	0.07
7	Before 15:00	0.21
7	Before 15:00	0.94
0	Before 15:00	0.54
14	Before 15:00	0.85
0	Before 15:00	0.09
7	Before 15:00	0.25
0	Before 15:00	0.38
10	Before 15:00	1.28
0	After 15:00	0.28
14	Before 15:00	0.38
14	Before 15:00	0.35
0	After 15:00	0.26
10	Before 15:00	0.33
10	Before 15:00	0.32
14	Before 15:00	0.24
0	Before 15:00	0.18
0	Before 15:00	0.07
14	Before 15:00	0.84
14	Before 15:00	0.54
0	Before 15:00	0.18
0	Before 15:00	0.21
14	Before 15:00	0.46
0	Before 15:00	0.33
0	Before 15:00	0.34
7	Before 15:00	1.91
0	Before 15:00	0.13
10	Before 15:00	3.91
0	Before 15:00	0.15
7	Before 15:00	0.14
14	Before 15:00	1.34
10	Before 15:00	3.62
7	Before 15:00	1.61
0	Before 15:00	0.1
10	Before 15:00	3.62
14	Before 15:00	1.34
10	After 15:00	0.26
14	Before 15:00	0.3
0	Before 15:00	0.03
14	Before 15:00	0.99
0	Before 15:00	0.18
14	Before 15:00	1.81
7	Before 15:00	0.6
14	Before 15:00	0.39
0	Before 15:00	0.43
10	Before 15:00	1.61
10	Before 15:00	0.98
14	Before 15:00	0.65
0	Before 15:00	0.12
7	Before 15:00	0.19
0	Before 15:00	0.01
0	Before 15:00	0.03
7	Before 15:00	0.34
10	Before 15:00	0.19
7	Before 15:00	0.32
14	Before 15:00	0.22
0	Before 15:00	0.17
7	Before 15:00	0.25
10	Before 15:00	0.39
14	Before 15:00	0.21
10	Before 15:00	0.42
0	Before 15:00	0.24
10	Before 15:00	0.26
14	Before 15:00	0.24
10	Before 15:00	0.49
7	Before 15:00	0.69
0	Before 15:00	0.25
14	Before 15:00	0.35
7	Before 15:00	1.61
10	Before 15:00	0.4
14	Before 15:00	7.75
10	Before 15:00	1
10	Before 15:00	0.52
14	Before 15:00	0.56
7	Before 15:00	0.67
0	Before 15:00	0.01
14	Before 15:00	0.15
0	Before 15:00	0.2
14	Before 15:00	0.52
7	Before 15:00	1.14
10	Before 15:00	0.6
10	Before 15:00	1.04
0	Before 15:00	0.11
0	Before 15:00	0.06
7	Before 15:00	1.14
0	Before 15:00	0.01
0	Before 15:00	0.01
10	Before 15:00	1.5
14	Before 15:00	0.47
10	Before 15:00	1.53
10	Before 15:00	0.19
14	Before 15:00	0.43
0	Before 15:00	0.08
0	Before 15:00	0.01
14	Before 15:00	0.56
0	Before 15:00	0.02
0	Before 15:00	0.03
10	Before 15:00	0.04
14	Before 15:00	1.28
0	Before 15:00	0.03
14	Before 15:00	2.93
10	Before 15:00	0.36
14	Before 15:00	1.1
10	Before 15:00	0.7
14	Before 15:00	0.61
14	Before 15:00	0.36
0	Before 15:00	0.15
14	Before 15:00	0.49
10	Before 15:00	0.5
0	Before 15:00	0.08
14	Before 15:00	0.98
7	Before 15:00	1.07
0	Before 15:00	0.1
10	Before 15:00	1.04
10	Before 15:00	0.35
14	Before 15:00	0.02
10	Before 15:00	0.09
0	Before 15:00	0.01
0	Before 15:00	0.22
0	Before 15:00	0.23
7	Before 15:00	0.06
14	Before 15:00	0.28
0	Before 15:00	0.01
10	Before 15:00	0.33
0	Before 15:00	0.1
14	Before 15:00	0.7
10	Before 15:00	0.78
0	Before 15:00	0.03
14	Before 15:00	0.11
0	Before 15:00	0.06
0	Before 15:00	0.05
7	Before 15:00	0.04
7	Before 15:00	0.27
10	Before 15:00	0.17
0	Before 15:00	0.05
14	Before 15:00	0.34
0	Before 15:00	0.17
0	Before 15:00	0.26
14	Before 15:00	0.66
10	Before 15:00	0.17
14	Before 15:00	0.15
10	Before 15:00	1.09
14	Before 15:00	0.15
0	Before 15:00	0.01
0	Before 15:00	0.21
10	Before 15:00	0.56
10	Before 15:00	0.59
10	After 15:00	1.55
0	Before 15:00	0.07
14	Before 15:00	0.56
7	Before 15:00	0.7
0	After 15:00	0.13
10	After 15:00	1.55
7	After 15:00	0.4
7	After 15:00	0.4
7	After 15:00	0.4
10	Before 15:00	2.91
14	Before 15:00	2.41
10	Before 15:00	1.25
0	Before 15:00	0.02
0	Before 15:00	0.01
0	Before 15:00	0.01
7	After 15:00	0.4
0	After 15:00	0.04
14	After 15:00	0.89
0	Before 15:00	0.01
14	Before 15:00	0.75
10	Before 15:00	1.45
7	Before 15:00	0.81
0	Before 15:00	0.07
7	Before 15:00	0.47
14	Before 15:00	1.14
0	Before 15:00	0.19
0	Before 15:00	0.13
0	Before 15:00	0.04
10	Before 15:00	0.93
7	Before 15:00	0.11
0	Before 15:00	0.01
7	Before 15:00	1.06
10	Before 15:00	2.91
0	Before 15:00	0.51
10	Before 15:00	0.16
0	Before 15:00	0.67
14	Before 15:00	0.32
7	Before 15:00	0.76
7	Before 15:00	0.72
7	Before 15:00	0.13
7	Before 15:00	0.13
0	After 15:00	0
7	After 15:00	0.71
7	Before 15:00	0.04
7	Before 15:00	0.54
0	Before 15:00	0.13
14	Before 15:00	0.09
0	Before 15:00	0.04
0	After 15:00	0.24
10	Before 15:00	0.33
7	Before 15:00	0.28
14	Before 15:00	0.74
7	Before 15:00	1.17
10	Before 15:00	0.64
0	After 15:00	0.02
10	Before 15:00	2.89
0	Before 15:00	0.04
14	Before 15:00	0.07
0	Before 15:00	0.01
0	Before 15:00	0.42
10	Before 15:00	0.45
0	Before 15:00	0.02
0	After 15:00	0.37
7	Before 15:00	1.45
0	Before 15:00	0.09
14	Before 15:00	0.18
10	Before 15:00	0.83
7	Before 15:00	0.46
0	Before 15:00	0.04
0	Before 15:00	0.01
14	Before 15:00	1.39
0	Before 15:00	0.01
14	Before 15:00	0.52
0	Before 15:00	0.02
7	Before 15:00	0.56
7	Before 15:00	0.04
14	Before 15:00	1.5
7	Before 15:00	0.48
10	Before 15:00	0.33
10	Before 15:00	0.33
0	Before 15:00	0.06
7	Before 15:00	0.56
10	Before 15:00	4.61
10	Before 15:00	0.34
0	After 15:00	0
0	Before 15:00	0.03
14	Before 15:00	1.6
0	Before 15:00	0.02
0	After 15:00	0.04
7	Before 15:00	0.75
10	Before 15:00	0.25
14	Before 15:00	0.61
14	Before 15:00	0.61
0	Before 15:00	3.64
14	Before 15:00	1.43
0	Before 15:00	0.08
7	Before 15:00	2.73
7	After 15:00	0.15
14	Before 15:00	0.65
7	Before 15:00	2.54
0	Before 15:00	0.05
10	Before 15:00	1.97
14	Before 15:00	0.28
7	Before 15:00	0.33
14	Before 15:00	0.53
10	Before 15:00	0.44
0	Before 15:00	0.02
7	Before 15:00	2.3
14	Before 15:00	0.28
10	Before 15:00	2.46
7	Before 15:00	0.15
0	Before 15:00	0.02
10	Before 15:00	0.17
0	Before 15:00	0.07
0	After 15:00	0.09
14	Before 15:00	0.3
7	Before 15:00	0.3
0	Before 15:00	0.11
0	Before 15:00	0.06
7	Before 15:00	0.4
7	Before 15:00	0.39
0	Before 15:00	0.06
0	Before 15:00	0.11
7	Before 15:00	0.24
10	Before 15:00	0.71
0	Before 15:00	0.29
10	Before 15:00	0.6
0	Before 15:00	0.44
7	Before 15:00	0.39
7	Before 15:00	0.09
7	Before 15:00	0.55
7	Before 15:00	0.29
0	Before 15:00	0.01
0	Before 15:00	0.03
10	Before 15:00	1.92
14	Before 15:00	0.01
10	Before 15:00	1.97
0	Before 15:00	0.05
0	Before 15:00	0.04
10	Before 15:00	3.39
14	Before 15:00	1.33
0	Before 15:00	0.02
7	Before 15:00	0.05
0	Before 15:00	0.02
0	Before 15:00	0.17
0	Before 15:00	0.01
10	Before 15:00	0.08
7	Before 15:00	0
7	Before 15:00	0.19
7	Before 15:00	0.12
7	Before 15:00	0.09
14	Before 15:00	0.15
14	Before 15:00	0.21
10	Before 15:00	0.17
7	Before 15:00	0.96
7	Before 15:00	2.1
0	Before 15:00	0.01
14	Before 15:00	0.15
10	Before 15:00	0.24
10	Before 15:00	3.63
0	Before 15:00	0.06
14	Before 15:00	0.12
0	Before 15:00	0.04
10	Before 15:00	0.25
7	Before 15:00	1.02
7	Before 15:00	0.02
0	Before 15:00	0.28
0	Before 15:00	0.09
7	Before 15:00	0.23
0	Before 15:00	0.26
7	Before 15:00	0.42
7	Before 15:00	1.41
14	Before 15:00	0.3
0	Before 15:00	0.18
0	Before 15:00	0.05
7	Before 15:00	0.07
0	Before 15:00	0.02
0	Before 15:00	0
0	Before 15:00	0.02
7	Before 15:00	2.44
7	Before 15:00	0.3
14	Before 15:00	0.09
7	Before 15:00	0.73
10	Before 15:00	0.23
10	Before 15:00	0.06
14	Before 15:00	0.05
7	Before 15:00	0.16
0	Before 15:00	0.01
14	Before 15:00	0.05
0	Before 15:00	0.01
10	Before 15:00	0.24
7	Before 15:00	1.3
7	Before 15:00	1.28
0	Before 15:00	0.23
14	Before 15:00	0.3
0	Before 15:00	0.06
7	Before 15:00	1.23
10	Before 15:00	0.74
0	Before 15:00	0.02
10	Before 15:00	0.08
0	Before 15:00	0.01
0	Before 15:00	0.17
14	Before 15:00	1.68
0	Before 15:00	0.05
7	Before 15:00	0.07
0	Before 15:00	0.02
0	Before 15:00	0.1
14	Before 15:00	0.2
0	Before 15:00	0.01
10	Before 15:00	0.22
0	Before 15:00	0.03
7	Before 15:00	0.3
0	Before 15:00	0.2
7	Before 15:00	0.13
14	Before 15:00	0.21
7	Before 15:00	3.31
7	Before 15:00	1.41
0	Before 15:00	0.06
7	Before 15:00	0.17
7	Before 15:00	0.15
0	Before 15:00	0.05
10	Before 15:00	0.08
7	Before 15:00	0.36
7	Before 15:00	1.01
7	Before 15:00	0.19
0	Before 15:00	0.03
0	Before 15:00	0.1
7	Before 15:00	0.45
10	Before 15:00	0.24
7	Before 15:00	0.05
0	Before 15:00	0.02
10	Before 15:00	0.2
10	Before 15:00	0.17
7	Before 15:00	0.14
0	Before 15:00	0.15
7	Before 15:00	0.14
14	Before 15:00	0.2
0	Before 15:00	0.13
7	Before 15:00	0.36
7	Before 15:00	0.11
0	Before 15:00	0.08
7	Before 15:00	0.55
10	Before 15:00	0.41
7	Before 15:00	0.11
7	Before 15:00	0.54
0	Before 15:00	0.04
0	Before 15:00	0
14	Before 15:00	0.44
14	Before 15:00	1.65
10	Before 15:00	1.14
0	Before 15:00	0.27
7	Before 15:00	0.79
0	Before 15:00	0.09
7	Before 15:00	0.17
10	Before 15:00	0.46
7	Before 15:00	0.41
0	Before 15:00	1.05
0	Before 15:00	0.03
0	Before 15:00	0.39
7	Before 15:00	1.01
7	Before 15:00	0.44
10	Before 15:00	0.41
7	Before 15:00	0.41
10	Before 15:00	1.36
7	Before 15:00	0.34
7	Before 15:00	0.33
0	Before 15:00	0.03
7	Before 15:00	0.26
10	Before 15:00	1.54
7	Before 15:00	0.05
10	Before 15:00	0.23
10	Before 15:00	0.2
0	Before 15:00	0.02
10	Before 15:00	0.23
0	Before 15:00	0.02
14	Before 15:00	0
0	Before 15:00	0.01
0	Before 15:00	0.03
7	Before 15:00	0.1
10	Before 15:00	1.36
7	Before 15:00	0.08
0	Before 15:00	0.02
7	Before 15:00	0.27
0	Before 15:00	0.07
7	Before 15:00	0.32
14	Before 15:00	0.65
0	Before 15:00	0.31
7	Before 15:00	0.27
0	Before 15:00	0.08
0	Before 15:00	0.33
7	After 15:00	0.65
10	Before 15:00	0.57
0	Before 15:00	0.06
10	Before 15:00	0.08
0	Before 15:00	0.2
7	Before 15:00	0.27
7	Before 15:00	0.02
14	After 15:00	0.34
10	Before 15:00	0.26
10	Before 15:00	0.26
7	Before 15:00	0.02
7	Before 15:00	0.18
14	Before 15:00	1.55
7	Before 15:00	0.52
10	Before 15:00	2.08
0	Before 15:00	0.13
7	Before 15:00	0.19
0	Before 15:00	0.08
10	Before 15:00	1.56
10	After 15:00	0.5
10	Before 15:00	0.51
7	Before 15:00	1.76
0	Before 15:00	0.01
14	Before 15:00	8.75
10	Before 15:00	1.07
0	Before 15:00	0.04
7	Before 15:00	0.14
7	Before 15:00	0.39
0	Before 15:00	0.09
0	Before 15:00	0.02
10	Before 15:00	0.4
7	Before 15:00	0.39
10	Before 15:00	3.31
7	Before 15:00	0.34
0	After 15:00	0.08
0	Before 15:00	0.03
0	Before 15:00	0.03
0	Before 15:00	0.09
10	Before 15:00	0.64
7	Before 15:00	0.2
10	Before 15:00	1.01
0	Before 15:00	0.03
0	Before 15:00	0.07
0	Before 15:00	0.02
10	Before 15:00	0.33
10	Before 15:00	1.01
7	Before 15:00	0.59
7	Before 15:00	0.08
0	Before 15:00	0.01
7	Before 15:00	0.07
7	Before 15:00	0.49
0	Before 15:00	0.06
0	Before 15:00	0.03
7	Before 15:00	0.21
10	Before 15:00	0.83
0	Before 15:00	0
0	Before 15:00	0.03
7	Before 15:00	0.25
7	Before 15:00	0.34
10	Before 15:00	6.03
0	Before 15:00	0.08
0	Before 15:00	0.05
10	Before 15:00	0.72
10	Before 15:00	0.13
10	Before 15:00	0.33
14	Before 15:00	0.37
7	Before 15:00	0.25
7	Before 15:00	0.14
7	Before 15:00	1.04
0	Before 15:00	0.1
10	Before 15:00	1.45
7	Before 15:00	0.93
0	Before 15:00	0.19
0	Before 15:00	0.2
7	Before 15:00	0.61
0	Before 15:00	0.3
0	Before 15:00	0.24
10	Before 15:00	5.03
7	Before 15:00	0.45
7	Before 15:00	0.45
10	Before 15:00	0.32
14	Before 15:00	0.11
0	Before 15:00	0.01
0	Before 15:00	0.01
7	Before 15:00	0.05
10	Before 15:00	0.71
10	Before 15:00	2.68
7	Before 15:00	5.32
0	Before 15:00	0.06
10	Before 15:00	0.84
7	Before 15:00	0.61
0	Before 15:00	0.01
14	Before 15:00	0.07
0	Before 15:00	0.02
10	Before 15:00	1.68
7	Before 15:00	0.03
10	Before 15:00	1.17
0	Before 15:00	0.02
14	Before 15:00	21.88
7	Before 15:00	0.17
10	Before 15:00	0.16
0	Before 15:00	0.05
10	Before 15:00	0.41
7	Before 15:00	0.22
14	Before 15:00	0.46
7	Before 15:00	0.22
7	Before 15:00	0.06
10	Before 15:00	0
0	Before 15:00	0.01
14	Before 15:00	0.34
0	Before 15:00	0.02
14	Before 15:00	5.34
0	Before 15:00	0.1
7	Before 15:00	0.11
10	Before 15:00	0.23
10	Before 15:00	1.67
10	Before 15:00	0.42
0	Before 15:00	0.03
14	Before 15:00	0.04
7	Before 15:00	0.15
0	Before 15:00	0.01
7	Before 15:00	0.09
7	Before 15:00	0.09
7	Before 15:00	0.59
0	Before 15:00	0.03
10	Before 15:00	0.11
7	After 15:00	0.72
0	Before 15:00	0.06
7	Before 15:00	0.22
0	Before 15:00	0.02
0	Before 15:00	0.02
10	Before 15:00	0.47
14	Before 15:00	26.55
7	Before 15:00	0.1
10	Before 15:00	8.34
14	Before 15:00	26.55
10	After 15:00	0.6
7	Before 15:00	0.06
0	Before 15:00	0.02
7	Before 15:00	0.03
0	Before 15:00	0.17
7	Before 15:00	0.82
0	Before 15:00	0.17
0	Before 15:00	0.17
7	Before 15:00	0.74
0	Before 15:00	0.1
0	Before 15:00	0
0	Before 15:00	0
0	Before 15:00	0
0	Before 15:00	0
0	Before 15:00	0
0	Before 15:00	0.1
0	Before 15:00	0
0	Before 15:00	0
0	Before 15:00	0.1
0	Before 15:00	0
0	Before 15:00	0
0	Before 15:00	0.1
0	Before 15:00	0.1
0	Before 15:00	1.3
0	Before 15:00	0
0	Before 15:00	0
0	Before 15:00	0
0	Before 15:00	0.1
0	Before 15:00	0.1
0	Before 15:00	0
0	Before 15:00	0
0	Before 15:00	0
0	Before 15:00	0
0	Before 15:00	0.1
0	After 15:00	0
0	Before 15:00	0
0	Before 15:00	0.1
0	Before 15:00	0
0	Before 15:00	0.1
0	Before 15:00	0.1
0	Before 15:00	0.2
0	Before 15:00	0
0	Before 15:00	0.1
0	Before 15:00	0
0	Before 15:00	0
0	Before 15:00	0.2
0	Before 15:00	0
0	Before 15:00	0
0	Before 15:00	0
0	After 15:00	0.1
0	Before 15:00	0
0	Before 15:00	0.2
0	Before 15:00	0
0	Before 15:00	0
0	Before 15:00	0
0	Before 15:00	0
0	Before 15:00	0
0	Before 15:00	0
0	Before 15:00	0.1
0	Before 15:00	0
0	Before 15:00	0.1
0	Before 15:00	0
0	Before 15:00	0
0	Before 15:00	0
0	Before 15:00	0.1
0	Before 15:00	0
0	Before 15:00	0.3
0	Before 15:00	0.1
0	Before 15:00	0.1
0	Before 15:00	0.1
0	Before 15:00	0
0	Before 15:00	0.1
0	Before 15:00	0
0	Before 15:00	0
0	Before 15:00	0
0	Before 15:00	0
0	Before 15:00	0.1
0	Before 15:00	0
0	Before 15:00	0
0	Before 15:00	0
0	Before 15:00	0.1
0	Before 15:00	0
0	After 15:00	1
0	Before 15:00	0.1
0	Before 15:00	0
0	Before 15:00	0.1
0	Before 15:00	0.2
0	Before 15:00	0
0	Before 15:00	0
0	Before 15:00	0
0	Before 15:00	0.1
0	Before 15:00	0
0	Before 15:00	0.1
0	Before 15:00	0
0	Before 15:00	0
0	Before 15:00	0
0	Before 15:00	0
0	Before 15:00	0
0	Before 15:00	0.1
0	Before 15:00	0
0	Before 15:00	0.6
0	Before 15:00	0
0	Before 15:00	0
0	After 15:00	0
0	Before 15:00	0
0	Before 15:00	0
0	Before 15:00	0
0	Before 15:00	0.1
0	Before 15:00	0
0	Before 15:00	0.1
0	Before 15:00	0
0	Before 15:00	0
0	Before 15:00	0
0	Before 15:00	0
0	Before 15:00	0
0	Before 15:00	0
0	Before 15:00	0
0	Before 15:00	0
0	Before 15:00	0
0	Before 15:00	0
0	Before 15:00	0
0	Before 15:00	0.1
0	Before 15:00	0
0	Before 15:00	0
0	Before 15:00	0
0	Before 15:00	0
0	Before 15:00	0
0	Before 15:00	0
0	Before 15:00	0
0	Before 15:00	0.1
0	Before 15:00	0
0	Before 15:00	0
0	Before 15:00	0.6
0	Before 15:00	0
0	Before 15:00	0.1
0	Before 15:00	0
0	Before 15:00	0
0	Before 15:00	0
0	Before 15:00	0
0	Before 15:00	0
0	Before 15:00	0
0	Before 15:00	0
0	Before 15:00	0
0	Before 15:00	0.3
0	Before 15:00	0
0	Before 15:00	0
0	Before 15:00	0
0	Before 15:00	0
0	Before 15:00	0.1
0	Before 15:00	0
0	Before 15:00	0
0	Before 15:00	0
0	Before 15:00	0
0	Before 15:00	0
0	Before 15:00	0
0	Before 15:00	0
0	After 15:00	0
0	Before 15:00	0.1
0	Before 15:00	0
0	Before 15:00	0.1
0	Before 15:00	0
0	Before 15:00	0
0	Before 15:00	0
0	Before 15:00	0
0	Before 15:00	0.1
0	Before 15:00	0.1
0	Before 15:00	0.1
0	Before 15:00	0
0	Before 15:00	0
0	Before 15:00	0
0	Before 15:00	0
0	Before 15:00	0
0	Before 15:00	0
0	Before 15:00	0.1
0	Before 15:00	0
0	Before 15:00	0
0	Before 15:00	0
0	Before 15:00	0
0	Before 15:00	0
0	Before 15:00	0
0	Before 15:00	0
0	Before 15:00	0
0	Before 15:00	0
0	Before 15:00	0
0	Before 15:00	0
0	Before 15:00	0
0	Before 15:00	0
0	Before 15:00	0.1
0	Before 15:00	0
0	Before 15:00	0
0	Before 15:00	0
0	Before 15:00	0
0	Before 15:00	0
0	Before 15:00	0.1
0	Before 15:00	0
0	After 15:00	0.1
0	Before 15:00	0.1
0	Before 15:00	0
0	Before 15:00	0.3
0	Before 15:00	0.1
0	Before 15:00	0.1
0	Before 15:00	0
0	Before 15:00	0.2
0	Before 15:00	0.9
0	Before 15:00	0.3
0	Before 15:00	0.1
0	Before 15:00	0.3
0	Before 15:00	0
0	Before 15:00	0.2
0	Before 15:00	0.3
0	Before 15:00	0
0	Before 15:00	0.7
0	Before 15:00	0.1
0	Before 15:00	0.5
0	Before 15:00	1
0	Before 15:00	0
0	Before 15:00	0.1
0	Before 15:00	0
0	Before 15:00	0.1
0	Before 15:00	0.2
0	Before 15:00	0.1
0	Before 15:00	0.2
0	Before 15:00	0.1
0	Before 15:00	0.5
0	Before 15:00	0.1
0	Before 15:00	0
0	Before 15:00	0.1
0	Before 15:00	0.4
0	Before 15:00	0.1
0	Before 15:00	0
0	Before 15:00	0
0	Before 15:00	0.1
0	Before 15:00	0.1
0	Before 15:00	0.1
0	Before 15:00	1
0	Before 15:00	0.1
0	Before 15:00	0
0	Before 15:00	0.6
0	Before 15:00	0.1
0	Before 15:00	0
0	Before 15:00	0
0	Before 15:00	0.1
0	Before 15:00	0.1
0	Before 15:00	0
0	Before 15:00	0
0	Before 15:00	0
0	Before 15:00	0
0	Before 15:00	0.1
0	Before 15:00	0.1
0	Before 15:00	0
0	Before 15:00	0.2
0	Before 15:00	0
0	Before 15:00	0
0	Before 15:00	0
0	Before 15:00	0
0	Before 15:00	0.1
0	Before 15:00	0
0	Before 15:00	0
0	Before 15:00	0
0	Before 15:00	0
0	Before 15:00	0
0	Before 15:00	0
0	Before 15:00	0
0	Before 15:00	0
0	After 15:00	0
0	After 15:00	0
0	Before 15:00	0
0	Before 15:00	0
0	Before 15:00	0
0	Before 15:00	0
0	Before 15:00	0
0	Before 15:00	0.1
0	Before 15:00	0
0	Before 15:00	0.1
0	Before 15:00	0
0	Before 15:00	0.2
0	Before 15:00	0.1
0	Before 15:00	0.5
0	Before 15:00	0
0	Before 15:00	0
0	Before 15:00	0
0	Before 15:00	1.1
0	Before 15:00	0.2
0	Before 15:00	0
0	Before 15:00	0
0	Before 15:00	0.1
0	Before 15:00	0.1
0	Before 15:00	0
0	Before 15:00	0
0	Before 15:00	0
0	Before 15:00	0
0	Before 15:00	0.1
0	Before 15:00	0
0	Before 15:00	0
0	Before 15:00	0.2
0	Before 15:00	0.1
0	Before 15:00	0
0	Before 15:00	0
0	Before 15:00	0
0	Before 15:00	0
0	Before 15:00	0
0	Before 15:00	0
0	Before 15:00	0
0	Before 15:00	0
0	Before 15:00	0
0	Before 15:00	0
0	Before 15:00	0
0	Before 15:00	0
0	Before 15:00	0
0	Before 15:00	0.1
0	Before 15:00	0
0	Before 15:00	0
0	Before 15:00	0
0	Before 15:00	0
0	Before 15:00	0.1
0	Before 15:00	0
0	Before 15:00	0
0	Before 15:00	0.2
0	Before 15:00	0
0	Before 15:00	0
0	Before 15:00	0
0	Before 15:00	0
0	Before 15:00	0
0	Before 15:00	0.2
0	After 15:00	0
0	Before 15:00	0
0	Before 15:00	0
0	Before 15:00	0
0	Before 15:00	0.1
0	Before 15:00	0
0	Before 15:00	0
0	Before 15:00	0
0	Before 15:00	0
0	Before 15:00	0
0	Before 15:00	0
0	Before 15:00	0.2
0	Before 15:00	0
0	Before 15:00	0
0	Before 15:00	0
0	Before 15:00	0
0	Before 15:00	0.6
0	Before 15:00	0
0	Before 15:00	0
0	Before 15:00	0
0	Before 15:00	0
0	Before 15:00	0
0	Before 15:00	0
0	Before 15:00	0
0	Before 15:00	0
0	Before 15:00	0
0	Before 15:00	0
0	Before 15:00	0
0	After 15:00	0
0	Before 15:00	0
0	Before 15:00	0
0	Before 15:00	0
0	Before 15:00	0
0	After 15:00	0
0	Before 15:00	0.1
0	Before 15:00	0.2
0	Before 15:00	1.7
0	Before 15:00	0.4
0	Before 15:00	0.1
0	Before 15:00	0
0	Before 15:00	0
0	After 15:00	0.1
0	Before 15:00	0
0	Before 15:00	0
0	Before 15:00	0
0	Before 15:00	0.2
0	Before 15:00	0
0	After 15:00	0.2
0	Before 15:00	0.3
0	Before 15:00	0
0	Before 15:00	0
0	Before 15:00	0
0	Before 15:00	0
0	Before 15:00	0
0	Before 15:00	0.1
0	Before 15:00	0.1
0	Before 15:00	0.7
0	Before 15:00	0
0	Before 15:00	0
0	Before 15:00	0.4
0	Before 15:00	0
0	Before 15:00	0
0	Before 15:00	0.2
0	Before 15:00	0
0	Before 15:00	0.1
0	Before 15:00	0
0	Before 15:00	0
0	After 15:00	0.3
0	Before 15:00	0
0	Before 15:00	0
7	Before 15:00	0.1
7	Before 15:00	0.4
7	Before 15:00	0.2
7	Before 15:00	0.2
7	Before 15:00	0.1
7	Before 15:00	0
7	Before 15:00	0
7	Before 15:00	0.1
7	Before 15:00	0.1
7	Before 15:00	0.5
7	Before 15:00	0.3
7	Before 15:00	0.6
7	Before 15:00	0.4
7	Before 15:00	0.2
7	Before 15:00	0.7
7	Before 15:00	0.2
7	Before 15:00	0.3
7	Before 15:00	0.2
7	Before 15:00	0.1
7	Before 15:00	1.4
7	Before 15:00	0.3
7	Before 15:00	0.2
7	Before 15:00	1.3
7	Before 15:00	0.1
7	Before 15:00	0.2
7	After 15:00	0.7
7	Before 15:00	0.3
7	Before 15:00	0.2
7	Before 15:00	0.2
7	Before 15:00	0.2
7	Before 15:00	0.3
7	Before 15:00	0.2
7	Before 15:00	0.1
7	Before 15:00	0
7	Before 15:00	0.1
7	Before 15:00	0.1
7	Before 15:00	0
7	Before 15:00	0.4
7	Before 15:00	0.2
7	Before 15:00	0.1
7	After 15:00	0.2
7	Before 15:00	0.4
7	Before 15:00	0.1
7	Before 15:00	0
7	Before 15:00	0.4
7	Before 15:00	0.8
7	Before 15:00	0.2
7	Before 15:00	0.1
7	Before 15:00	0.2
7	Before 15:00	0.2
7	Before 15:00	0.2
7	Before 15:00	0.3
7	Before 15:00	0
7	Before 15:00	0.2
7	Before 15:00	0.3
7	Before 15:00	0.3
7	Before 15:00	0.8
7	Before 15:00	0.1
7	Before 15:00	0.4
7	Before 15:00	0.2
7	Before 15:00	0.2
7	Before 15:00	0.4
7	Before 15:00	0.1
7	Before 15:00	0.3
7	Before 15:00	0.1
7	Before 15:00	2.9
7	Before 15:00	0.3
7	Before 15:00	0
7	Before 15:00	1.7
7	Before 15:00	0
7	Before 15:00	0.8
7	After 15:00	0.3
7	Before 15:00	0.4
7	Before 15:00	0.2
7	Before 15:00	2.2
7	Before 15:00	0.3
7	Before 15:00	0
7	Before 15:00	0
7	Before 15:00	0.6
7	Before 15:00	0.2
7	Before 15:00	0.4
7	Before 15:00	0.7
7	Before 15:00	0.3
7	Before 15:00	0.2
7	Before 15:00	0.2
7	Before 15:00	0
7	Before 15:00	0.1
7	Before 15:00	0.2
7	Before 15:00	0.1
7	Before 15:00	0
7	Before 15:00	0
7	Before 15:00	0.1
7	After 15:00	0.8
7	Before 15:00	0
7	Before 15:00	0.2
7	Before 15:00	0.2
7	Before 15:00	0.3
7	Before 15:00	0.1
7	Before 15:00	0.2
7	Before 15:00	0.1
7	Before 15:00	0.9
7	Before 15:00	0.3
7	Before 15:00	0.1
7	Before 15:00	0
7	Before 15:00	0.2
7	Before 15:00	0.2
7	Before 15:00	0
7	Before 15:00	0
7	Before 15:00	0.2
7	Before 15:00	0.1
7	Before 15:00	0.2
7	Before 15:00	0
7	Before 15:00	0.1
7	Before 15:00	3.2
7	Before 15:00	0
7	Before 15:00	0
7	Before 15:00	0
7	Before 15:00	1.1
7	Before 15:00	0.4
7	Before 15:00	0.1
7	Before 15:00	0.4
7	Before 15:00	1.3
7	Before 15:00	0.3
7	Before 15:00	0.7
7	Before 15:00	0.3
7	Before 15:00	0.7
7	Before 15:00	0.5
7	Before 15:00	0.1
7	Before 15:00	1.1
7	Before 15:00	0.2
7	Before 15:00	0.1
7	Before 15:00	0.2
7	Before 15:00	0.1
7	Before 15:00	0.1
7	Before 15:00	0.3
7	Before 15:00	1.7
7	Before 15:00	0.1
7	Before 15:00	0.4
7	Before 15:00	0.6
7	Before 15:00	3.5
7	Before 15:00	1
7	Before 15:00	0.2
7	Before 15:00	0.2
7	After 15:00	0.4
7	Before 15:00	0.2
7	Before 15:00	0.1
7	Before 15:00	0.1
7	Before 15:00	0.1
7	Before 15:00	1.3
7	Before 15:00	0.1
7	Before 15:00	6.4
7	Before 15:00	0.2
7	Before 15:00	0.1
7	Before 15:00	0.2
7	Before 15:00	0.1
7	Before 15:00	0
7	Before 15:00	0
7	Before 15:00	0.8
7	Before 15:00	11.1
7	Before 15:00	0
7	Before 15:00	4
7	Before 15:00	0.9
7	Before 15:00	0.1
7	Before 15:00	0.2
7	Before 15:00	0.3
7	Before 15:00	0.3
7	Before 15:00	0.4
7	Before 15:00	0
7	Before 15:00	0.4
7	Before 15:00	6.8
7	Before 15:00	0.2
7	Before 15:00	0.7
7	Before 15:00	0.4
7	Before 15:00	0
7	Before 15:00	0
7	Before 15:00	0
7	Before 15:00	0.2
7	Before 15:00	0
7	Before 15:00	0.4
7	Before 15:00	0.3
7	Before 15:00	0.2
7	Before 15:00	0
7	After 15:00	0.1
7	Before 15:00	0.5
7	Before 15:00	0.2
7	Before 15:00	0.3
7	Before 15:00	0.2
7	Before 15:00	0.4
7	Before 15:00	0.2
7	Before 15:00	0.4
7	Before 15:00	2.3
7	Before 15:00	0.7
7	Before 15:00	0
7	Before 15:00	0.3
7	Before 15:00	0.3
7	Before 15:00	0.4
7	Before 15:00	0.1
7	Before 15:00	0.1
7	Before 15:00	0.5
7	Before 15:00	0.3
7	Before 15:00	1.9
7	Before 15:00	0.1
7	Before 15:00	0.1
7	Before 15:00	0.1
7	Before 15:00	0
7	Before 15:00	0.7
7	Before 15:00	0
7	Before 15:00	0.6
7	Before 15:00	0
7	Before 15:00	0.5
7	Before 15:00	0.2
7	Before 15:00	0
7	Before 15:00	0.1
7	Before 15:00	0.2
7	Before 15:00	1
7	Before 15:00	0.6
7	Before 15:00	0
7	Before 15:00	1.4
7	Before 15:00	0.1
7	Before 15:00	0.2
7	Before 15:00	1.6
7	Before 15:00	0.2
7	Before 15:00	0.1
7	Before 15:00	1
7	Before 15:00	0.1
7	Before 15:00	0.2
7	Before 15:00	1.8
7	Before 15:00	0.4
7	Before 15:00	1.9
7	Before 15:00	2.9
7	Before 15:00	0.2
7	Before 15:00	0.7
7	Before 15:00	0.1
7	Before 15:00	0.1
7	Before 15:00	1.5
7	Before 15:00	0.2
7	Before 15:00	0.3
7	Before 15:00	0.3
7	Before 15:00	0.1
7	Before 15:00	0.2
7	Before 15:00	0.1
7	Before 15:00	0.5
7	Before 15:00	0
7	Before 15:00	0.1
7	Before 15:00	0.1
7	Before 15:00	0
7	Before 15:00	0.6
7	Before 15:00	0.3
7	Before 15:00	0.1
7	Before 15:00	1
7	After 15:00	0
7	After 15:00	0.6
7	Before 15:00	0
7	Before 15:00	3.3
7	Before 15:00	1.8
7	Before 15:00	0.4
7	Before 15:00	0.4
7	Before 15:00	0
7	Before 15:00	0
7	Before 15:00	0.1
7	Before 15:00	0
7	Before 15:00	0.8
7	Before 15:00	0.2
7	Before 15:00	0.3
7	Before 15:00	1.6
7	Before 15:00	0.1
7	Before 15:00	0.1
7	Before 15:00	0
7	Before 15:00	0.1
7	Before 15:00	3.1
7	Before 15:00	0
7	Before 15:00	0.2
7	Before 15:00	0.1
7	Before 15:00	0.2
7	Before 15:00	0.6
7	Before 15:00	0.2
7	Before 15:00	2.4
7	Before 15:00	0.8
7	Before 15:00	0.1
7	Before 15:00	0.3
7	Before 15:00	0.7
7	Before 15:00	0.6
7	Before 15:00	0.2
7	Before 15:00	0.4
7	Before 15:00	0.1
7	Before 15:00	0.2
7	Before 15:00	0.2
7	Before 15:00	0.1
7	Before 15:00	0.2
7	Before 15:00	1.2
7	Before 15:00	0
7	Before 15:00	0.2
7	Before 15:00	1
7	Before 15:00	0.1
7	Before 15:00	2.1
7	Before 15:00	0.3
7	Before 15:00	0.2
7	Before 15:00	0.2
7	Before 15:00	0
7	Before 15:00	0.6
7	Before 15:00	0.4
7	Before 15:00	0.2
7	Before 15:00	0
7	Before 15:00	0.1
7	Before 15:00	0.4
7	Before 15:00	0.1
7	Before 15:00	0.8
7	Before 15:00	0.3
7	Before 15:00	0.1
7	After 15:00	0
7	Before 15:00	0
7	Before 15:00	0.3
7	Before 15:00	0.3
7	Before 15:00	0.2
7	Before 15:00	5
7	Before 15:00	1
7	Before 15:00	0.3
7	Before 15:00	0.4
7	Before 15:00	0.1
7	Before 15:00	0.1
7	Before 15:00	5
7	Before 15:00	0.4
7	Before 15:00	0.1
7	Before 15:00	0
7	Before 15:00	0.1
7	Before 15:00	0.2
7	Before 15:00	0
7	Before 15:00	0.1
7	Before 15:00	0.3
7	Before 15:00	1.6
7	Before 15:00	0.1
7	Before 15:00	0.1
7	Before 15:00	0.8
7	Before 15:00	0.2
7	Before 15:00	0.4
7	Before 15:00	0
7	After 15:00	2.7
7	Before 15:00	0
7	Before 15:00	0.6
7	Before 15:00	0.1
7	Before 15:00	0.1
7	After 15:00	0.1
7	Before 15:00	0.5
7	Before 15:00	0.1
7	Before 15:00	1.4
7	Before 15:00	0.3
7	Before 15:00	17.9
7	Before 15:00	0.1
7	After 15:00	0.8
7	Before 15:00	1
7	Before 15:00	0
7	Before 15:00	0.2
7	Before 15:00	0
7	Before 15:00	1.4
7	After 15:00	0.6
7	Before 15:00	0.7
7	Before 15:00	0.9
7	Before 15:00	0.1
7	Before 15:00	0.1
7	Before 15:00	0.3
7	Before 15:00	0.99
7	Before 15:00	0.2
7	Before 15:00	0.1
7	Before 15:00	0.4
7	Before 15:00	0.2
7	Before 15:00	0.3
7	Before 15:00	0.2
7	Before 15:00	3.3
7	Before 15:00	0.1
7	Before 15:00	0
7	Before 15:00	1
7	Before 15:00	0.4
7	Before 15:00	0.8
7	After 15:00	0.6
7	Before 15:00	0.1
7	Before 15:00	0
10	Before 15:00	0.3
10	Before 15:00	0.4
10	Before 15:00	0.3
10	Before 15:00	0.3
10	Before 15:00	0
10	Before 15:00	0.4
10	Before 15:00	0.1
10	Before 15:00	0.2
10	Before 15:00	0
10	Before 15:00	0
10	Before 15:00	0.4
10	Before 15:00	0.2
10	Before 15:00	0.6
10	Before 15:00	0.2
10	Before 15:00	0.2
10	Before 15:00	0.2
10	Before 15:00	0.8
10	Before 15:00	0.9
10	Before 15:00	0
10	Before 15:00	0.5
10	Before 15:00	0.5
10	Before 15:00	0.1
10	After 15:00	0.4
10	Before 15:00	1.3
10	Before 15:00	0
10	Before 15:00	0.7
10	Before 15:00	1.2
10	Before 15:00	0.2
10	Before 15:00	0
10	Before 15:00	0.4
10	Before 15:00	1
10	Before 15:00	0.9
10	Before 15:00	0.1
10	After 15:00	0.1
10	Before 15:00	0.1
10	Before 15:00	0
10	Before 15:00	0.8
10	Before 15:00	0.7
10	Before 15:00	0.1
10	Before 15:00	0.2
10	Before 15:00	0.4
10	Before 15:00	0.2
10	Before 15:00	0.5
10	Before 15:00	0
10	Before 15:00	0.2
10	Before 15:00	0.6
10	Before 15:00	1.4
10	Before 15:00	0.9
10	Before 15:00	0.2
10	Before 15:00	1.3
10	Before 15:00	0.4
10	Before 15:00	0
10	Before 15:00	0.5
10	Before 15:00	0.1
10	Before 15:00	0.4
10	Before 15:00	0.4
10	After 15:00	5.1
10	Before 15:00	0.5
10	Before 15:00	0.2
10	Before 15:00	2
10	Before 15:00	0.2
10	Before 15:00	0
10	Before 15:00	0.1
10	Before 15:00	0.4
10	Before 15:00	0.8
10	Before 15:00	0.5
10	Before 15:00	0.6
10	Before 15:00	0.2
10	Before 15:00	0.2
10	Before 15:00	0.2
10	Before 15:00	0.2
10	Before 15:00	1.5
10	Before 15:00	0.2
10	Before 15:00	0
10	Before 15:00	0.1
10	Before 15:00	0.1
10	After 15:00	0.2
10	Before 15:00	0.2
10	Before 15:00	0.8
10	Before 15:00	0
10	Before 15:00	0.1
10	Before 15:00	0.3
10	Before 15:00	0.2
10	Before 15:00	0.1
10	Before 15:00	0
10	Before 15:00	0.5
10	Before 15:00	0
10	Before 15:00	0.2
10	Before 15:00	0
10	Before 15:00	0.6
10	Before 15:00	0.2
10	Before 15:00	1.1
10	Before 15:00	0.2
10	Before 15:00	0.1
10	Before 15:00	0
10	Before 15:00	0
10	Before 15:00	1
10	Before 15:00	0.4
10	Before 15:00	0.1
10	Before 15:00	0.1
10	Before 15:00	0.3
10	Before 15:00	0.8
10	Before 15:00	0.1
10	Before 15:00	0.2
10	Before 15:00	0.9
10	Before 15:00	0.9
10	Before 15:00	1
10	Before 15:00	0.1
10	Before 15:00	0
10	Before 15:00	0.4
10	Before 15:00	0.7
10	Before 15:00	1.6
10	Before 15:00	0.5
10	Before 15:00	1
10	Before 15:00	2
10	Before 15:00	1.3
10	Before 15:00	0.9
10	Before 15:00	0.3
10	Before 15:00	0.3
10	Before 15:00	0.2
10	Before 15:00	4
10	Before 15:00	0.2
10	Before 15:00	0.1
10	Before 15:00	0.4
10	Before 15:00	0.2
10	Before 15:00	0.2
10	Before 15:00	0.1
10	Before 15:00	5.3
10	Before 15:00	1.2
10	Before 15:00	5.1
10	Before 15:00	0
10	Before 15:00	1.5
10	Before 15:00	0
10	Before 15:00	0.6
10	Before 15:00	0.2
10	Before 15:00	0.4
10	Before 15:00	0.3
10	Before 15:00	0.5
10	Before 15:00	3.2
10	Before 15:00	0.2
10	After 15:00	0
10	Before 15:00	0.2
10	Before 15:00	0.9
10	Before 15:00	1
10	Before 15:00	0.6
10	Before 15:00	1.6
10	Before 15:00	0.6
10	Before 15:00	0.1
10	Before 15:00	0.2
10	Before 15:00	0.7
10	Before 15:00	1
10	Before 15:00	6.9
10	Before 15:00	0.3
10	Before 15:00	1
10	Before 15:00	1.1
10	Before 15:00	0.2
10	Before 15:00	0.4
10	Before 15:00	0.4
10	Before 15:00	0.4
10	Before 15:00	0.1
10	Before 15:00	0.2
10	Before 15:00	0.3
10	Before 15:00	0
10	Before 15:00	0.1
10	Before 15:00	0.1
10	Before 15:00	1.2
10	Before 15:00	6.9
10	Before 15:00	1.1
10	Before 15:00	4.8
10	Before 15:00	0.3
10	Before 15:00	0.2
10	Before 15:00	1
10	Before 15:00	0.7
10	Before 15:00	0.1
10	Before 15:00	1.8
10	Before 15:00	1
10	Before 15:00	4.5
10	Before 15:00	0.9
10	Before 15:00	0.2
10	Before 15:00	0.5
10	Before 15:00	0.3
10	Before 15:00	0
10	Before 15:00	0
10	Before 15:00	0.8
10	Before 15:00	1.5
10	Before 15:00	0.1
10	Before 15:00	0
10	Before 15:00	0
10	Before 15:00	0.2
10	Before 15:00	0.9
10	Before 15:00	0
10	Before 15:00	0.2
10	After 15:00	0.1
10	Before 15:00	3.6
10	Before 15:00	1.8
10	Before 15:00	0.7
10	Before 15:00	0.1
10	Before 15:00	1.4
10	Before 15:00	0.1
10	Before 15:00	0.7
10	Before 15:00	0.1
10	Before 15:00	0.8
10	Before 15:00	0.7
10	Before 15:00	0.1
10	Before 15:00	0.1
10	Before 15:00	1.5
10	Before 15:00	0.1
10	Before 15:00	1.2
10	Before 15:00	1.1
10	Before 15:00	0.6
10	Before 15:00	1.1
10	Before 15:00	0.2
10	Before 15:00	0.6
10	Before 15:00	0.1
10	Before 15:00	0.2
10	Before 15:00	0.4
10	Before 15:00	0.3
10	Before 15:00	0.1
10	Before 15:00	0.7
10	Before 15:00	0.3
10	Before 15:00	0.4
10	Before 15:00	1.5
10	Before 15:00	1.1
10	Before 15:00	0.6
10	Before 15:00	0.3
10	Before 15:00	0.3
10	Before 15:00	0.4
10	Before 15:00	0.5
10	Before 15:00	0.2
10	Before 15:00	0.7
10	Before 15:00	1.2
10	Before 15:00	0.1
10	Before 15:00	0.8
10	Before 15:00	0.3
10	Before 15:00	2
10	Before 15:00	1.1
10	Before 15:00	0.1
10	Before 15:00	1.8
10	Before 15:00	1
10	Before 15:00	12.7
10	Before 15:00	0.4
10	Before 15:00	0.2
10	Before 15:00	0.2
10	Before 15:00	0
10	Before 15:00	2.9
10	Before 15:00	1.2
10	After 15:00	0.1
10	Before 15:00	10
10	Before 15:00	0.2
10	Before 15:00	7.2
10	Before 15:00	1
10	Before 15:00	0.1
10	Before 15:00	0.6
10	Before 15:00	0.2
10	Before 15:00	0.2
10	Before 15:00	0.3
10	Before 15:00	0.4
10	Before 15:00	0.2
10	Before 15:00	0.1
10	Before 15:00	1.8
10	Before 15:00	0.1
10	Before 15:00	0
10	Before 15:00	0.8
10	Before 15:00	0.2
10	Before 15:00	0.8
10	Before 15:00	0.6
10	Before 15:00	0.1
10	Before 15:00	1
10	Before 15:00	2
10	Before 15:00	0.3
10	Before 15:00	0.2
10	After 15:00	2.2
10	Before 15:00	3.1
10	Before 15:00	0.2
10	Before 15:00	0.4
10	Before 15:00	26.8
10	Before 15:00	0.1
10	Before 15:00	0.3
10	After 15:00	0.3
10	Before 15:00	2.3
10	Before 15:00	0.1
10	Before 15:00	0.4
[truncated: 253 more rows]

[truncated: 1 more sheets: Figure S6]
